# Supplementary material for: Comparative transcriptomic analysis reveals genetic divergence and domestication genes in Diospyros
Source: BMC Plant Biol. 2019 May 30;19:227. doi: 10.1186/s12870-019-1839-2 (PMC6543618; doi:10.1186/s12870-019-1839-2)
Supplement: Supplementary file 5 — Table S1. Databases for the de novo sequencing of the transcriptome for the nine Diospyros samples. (XLSX 10 kb) [file 12870_2019_1839_MOESM5_ESM.xlsx]

## Sheet: table 1过滤前后碱基信息表
Table S1. Data bases of the de novo sequencing of the transcriptome for nine Diospyros species
Sample	Raw data		Clean data
	Bases	Reads	Bases	Percent (%)	Reads	Percent (%)
DC	6678617100	44524114	6585341996	0.986034	43962758	0.987392
DD	5565270750	44522166	5.47277e+09	0.98338	4.38356e+07	0.98458
DJ	6547965000	43653100	6478445589	0.989383	43261026	0.991018
DG	7369039500	49126930	7259702627	0.985163	48466554	0.986558
DK	4793542250	38348338	4.70908e+09	0.98238	3.77187e+07	0.98358
DKV	7623274200	50821828	7546764003	0.989964	50385508	0.991415
DL	4860082000	38880656	4.78506e+09	0.984563	3.83232e+07	0.985663
DO	6891960000	45946400	6771549510	0.982529	45214256	0.984065
DV	7479836100	49865574	7351779772	0.98288	49077716	0.9842
Mean	6.42329e+09	4.50766e+07	6.32894e+09	0.985312	4.44717e+07	0.986581
Total	57809586900	405689106	5.69605e+10	0.985312	4.00245e+08	0.986581
