# Supplementary material for: Comparative transcriptomic analysis reveals genetic divergence and domestication genes in Diospyros
Source: BMC Plant Biol. 2019 May 30;19:227. doi: 10.1186/s12870-019-1839-2 (PMC6543618; doi:10.1186/s12870-019-1839-2)
Supplement: Supplementary file 7 — Table S3. COG classification for the nine Diospyros samples. (XLSX 99 kb) [file 12870_2019_1839_MOESM7_ESM.xlsx]

## Sheet: 汇总COG
Table S3. COG classification for nine Diospyros samples.
Functional-Categories	Gene-Number
	DC	DD	DDM	DG	DKV	DK	DL	DO	DV
General function prediction only	4334	4334	3089	3198	9091	2716	2552	6788	8309																														Unigene020155,KOG0701	Unigene020174,KOG4205	Unigene020198,KOG1919	Unigene020296,KOG2191	Unigene020383,KOG0335	Unigene020432,KOG3045	Unigene020435,KOG1919	Unigene020436,KOG3454	Unigene020454,KOG0925	Unigene020535,KOG0533	Unigene020557,KOG4393
Replication, recombination and repair	487	487	480	444	564	1864	1535	489	463																														Unigene024480,KOG4161	Unigene024483,KOG4161	Unigene024484,KOG4161	Unigene024485,KOG4161	Unigene025131,KOG4012	Unigene025206,KOG4204	Unigene025207,KOG4204	Unigene025208,KOG4204	Unigene025209,KOG4204	Unigene025210,KOG4204	Unigene025295,KOG1019
Transcription	1123	1123	971	966	1245	1344	1282	1114	1069																														Unigene019731,KOG1626	Unigene019732,KOG1626	Unigene019734,KOG1626	Unigene019735,KOG1626	Unigene019775,KOG3052	Unigene019776,KOG3052	Unigene020029,KOG1576	Unigene020052,KOG0764	Unigene020096,KOG2617	Unigene020124,KOG1192	Unigene020175,KOG0769
Posttranslational modification, protein turnover, chaperones	1793	1793	1588	1527	2260	1300	1209	1872	1800																														Unigene021865,KOG0305	Unigene021866,KOG0305	Unigene021934,KOG2513	Unigene021969,KOG1101	Unigene022047,KOG1987	Unigene022123,KOG0654	Unigene022160,KOG2688	Unigene022190,KOG3433	Unigene022221,KOG2218	Unigene022259,KOG4563	Unigene022273,KOG4151
Signal transduction mechanisms	2143	2143	1676	1627	2823	1233	1158	2156	2157																														Unigene019571,KOG1305	Unigene019586,KOG1282	Unigene019592,KOG0683	Unigene019593,KOG0683	Unigene019627,KOG1591	Unigene019639,KOG1289	Unigene019641,KOG4175	Unigene019647,KOG1441	Unigene019650,KOG1303	Unigene019660,KOG1282	Unigene019661,KOG1282
Translation, ribosomal structure and biogenesis	807	807	677	654	1131	902	735	897	872																														Unigene023210,KOG0237	Unigene023371,KOG0888	Unigene023372,KOG0888	Unigene023909,KOG3327	Unigene023927,KOG1292	Unigene023998,KOG2700	Unigene023999,KOG2700	Unigene024065,KOG1622	Unigene024488,KOG1292	Unigene024489,KOG1292	Unigene024490,KOG1292
Carbohydrate transport and metabolism	917	917	763	742	1194	817	751	920	997																														Unigene019482,KOG1458	Unigene019533,KOG1330	Unigene019557,KOG0799	Unigene019572,KOG1066	Unigene019580,KOG2943	Unigene019581,KOG1616	Unigene019606,KOG2692	Unigene019647,KOG1441	Unigene019648,KOG0658	Unigene019677,KOG2366	Unigene019727,KOG1192
Amino acid transport and metabolism	621	621	523	500	778	702	646	652	652																														Unigene023101,KOG2525	Unigene023102,KOG2525	Unigene023165,KOG1518	Unigene023166,KOG1518	Unigene023491,KOG2872	Unigene023699,KOG1380	Unigene023904,KOG2336	Unigene023944,KOG4254	Unigene023945,KOG4254	Unigene024151,KOG0776	Unigene024152,KOG0776
Energy production and conversion	699	699	566	541	913	594	528	700	693																														Unigene020577,KOG3146	Unigene020578,KOG3146	Unigene020594,KOG1470	Unigene020729,KOG0238	Unigene020903,KOG1470	Unigene021084,KOG3035	Unigene021150,KOG3016	Unigene021204,KOG0157	Unigene021355,KOG2642	Unigene021467,KOG0872	Unigene021478,KOG2369
Inorganic ion transport and metabolism	496	496	400	431	646	500	482	535	542																														Unigene019460,KOG3283	Unigene019461,KOG3283	Unigene019462,KOG3283	Unigene019562,KOG2144	Unigene019608,KOG2915	Unigene019683,KOG3409	Unigene019684,KOG3409	Unigene019685,KOG3409	Unigene019712,KOG4393	Unigene019761,KOG2255	Unigene019848,KOG1068
Lipid transport and metabolism	607	607	537	536	807	492	436	666	655																														Unigene019452,KOG0627	Unigene019490,KOG4282	Unigene019510,KOG1082	Unigene019522,KOG1601	Unigene019561,KOG1037	Unigene019604,KOG3095	Unigene019659,KOG2633	Unigene019666,KOG0773	Unigene019671,KOG3471	Unigene019718,KOG4086	Unigene019747,KOG0666
Function unknown	1009	1009	897	836	1105	449	438	954	928																														Unigene021548,KOG0979	Unigene021552,KOG1921	Unigene021597,KOG1990	Unigene021608,KOG0387	Unigene021624,KOG0390	Unigene021628,KOG0989	Unigene021713,KOG1970	Unigene021738,KOG1906	Unigene021842,KOG1918	Unigene021920,KOG0477	Unigene022059,KOG0133
Secondary metabolites biosynthesis, transport and catabolism	636	636	458	482	834	427	400	728	690																														Unigene023461,KOG1022	Unigene023477,KOG1550	Unigene023575,KOG1111	Unigene023767,KOG0916	Unigene024181,KOG1387	Unigene024244,KOG0916	Unigene024245,KOG0916	Unigene024325,KOG1371	Unigene024475,KOG1437	Unigene024607,KOG1022	Unigene024670,KOG4287
Cell wall/membrane/envelope biogenesis	241	241	186	184	269	318	326	236	264
Coenzyme transport and metabolism	168	168	154	147	239	286	273	179	158																														Unigene018966,KOG0884	Unigene019008,KOG0724	Unigene019009,KOG0724	Unigene019018,KOG4159	Unigene019029,KOG4159	Unigene019033,KOG0840	Unigene019045,KOG1348	Unigene019074,KOG2605	Unigene019075,KOG2605	Unigene019076,KOG2605	Unigene019091,KOG1320
Cell cycle control, cell division, chromosome partitioning	455	455	380	370	544	280	262	450	405																														Unigene021000,KOG4738	Unigene021001,KOG4738	Unigene021045,KOG1397	Unigene021046,KOG1397	Unigene021088,KOG1558	Unigene021130,KOG3182	Unigene021131,KOG3182	Unigene021137,KOG1650	Unigene021138,KOG1650	Unigene021431,KOG3386	Unigene021471,KOG2195
Cytoskeleton	398	398	354	349	543	264	214	434	405																														Unigene021061,KOG0061	Unigene021098,KOG0061	Unigene021099,KOG0061	Unigene021116,KOG0156	Unigene021117,KOG0156	Unigene021118,KOG0156	Unigene021119,KOG0156	Unigene021133,KOG1285	Unigene021204,KOG0157	Unigene021245,KOG0055	Unigene021362,KOG0156
Intracellular trafficking, secretion, and vesicular transport	814	814	708	719	1034	255	244	833	794																														Unigene018726,KOG4197	Unigene018727,KOG4197	Unigene018731,KOG0118	Unigene018732,KOG0118	Unigene018746,KOG1721	Unigene018783,KOG3511	Unigene018784,KOG3511	Unigene018787,KOG2785	Unigene018789,KOG1987	Unigene018794,KOG1677	Unigene018796,KOG4197
Defense mechanisms	141	141	130	128	179	247	216	152	129																														Unigene019253,KOG2521	Unigene019254,KOG2521	Unigene019256,KOG2521	Unigene019307,KOG4249	Unigene019308,KOG4249	Unigene019309,KOG4249	Unigene019344,KOG1426	Unigene019345,KOG1426	Unigene019420,KOG4308	Unigene019421,KOG4308	Unigene019438,KOG4317
Nucleotide transport and metabolism	223	223	160	163	228	170	155	169	191																														Unigene018802,KOG3275	Unigene018849,KOG0698	Unigene018880,KOG0251	Unigene018961,KOG0519	Unigene018967,KOG1187	Unigene018980,KOG1187	Unigene019007,KOG1187	Unigene019010,KOG2085	Unigene019022,KOG1187	Unigene019042,KOG1187	Unigene019073,KOG2569
RNA processing and modification	722	722	609	600	786	150	130	677	643																														Unigene019804,KOG3088	Unigene019860,KOG1278	Unigene019866,KOG0439	Unigene019867,KOG0439	Unigene019897,KOG0811	Unigene019898,KOG0811	Unigene019899,KOG0811	Unigene019909,KOG3745	Unigene019960,KOG0439	Unigene020050,KOG0251	Unigene020157,KOG3142
Chromatin structure and dynamics	274	274	239	243	308	124	130	263	242																														Unigene026767,KOG1716	Unigene027718,KOG1216	Unigene028006,KOG1719	Unigene028097,KOG1502	Unigene028546,KOG1719	Unigene028640,KOG1707	Unigene028641,KOG1707	Unigene028642,KOG1707	Unigene028644,KOG1707	Unigene029538,KOG1502	Unigene029539,KOG1502
Cell motility	6	6	3	3	3	5	8	4	3																														Unigene032353,KOG1836	Unigene033725,KOG1021	Unigene033726,KOG1021	Unigene033727,KOG1021	Unigene033729,KOG1021	Unigene033778,KOG1836	Unigene033791,KOG1836	Unigene034163,KOG1021	Unigene035007,KOG1021	Unigene035008,KOG1021	Unigene035375,KOG1836
Nuclear structure	59	59	56	57	66	2	1	56	53																														Unigene010131,KOG2086	Unigene010895,KOG4460	Unigene011125,KOG2086	Unigene013329,KOG2445	Unigene013761,KOG2445	Unigene014578,KOG2439	Unigene015187,KOG2022	Unigene015766,KOG0845	Unigene015767,KOG0845	Unigene016599,KOG1241	Unigene016656,KOG0845
Extracellular structures	77	77	63	61	80	0	0	81	70																														Unigene022129,KOG2065	Unigene022140,KOG0679	Unigene022244,KOG1922	Unigene022355,KOG1523	Unigene022415,KOG1654	Unigene022418,KOG1654	Unigene022420,KOG1654	Unigene022481,KOG1703	Unigene022594,KOG0165	Unigene022802,KOG0246	Unigene022845,KOG1703
[truncated: 189 more columns]

## Sheet: Sheet1
Code	Functional-Categories	DC		DD		DDM		DG		DKV		DK		DL		DO		DV
R	General function prediction only	4334		4334		3089		3198		9091		2716		2552		6788		8309																						Unigene020155,KOG0701	Unigene020174,KOG4205	Unigene020198,KOG1919	Unigene020296,KOG2191	Unigene020383,KOG0335	Unigene020432,KOG3045	Unigene020435,KOG1919	Unigene020436,KOG3454	Unigene020454,KOG0925	Unigene020535,KOG0533
L	Replication, recombination and repair	487		487		480		444		564		1864		1535		489		463																						Unigene024480,KOG4161	Unigene024483,KOG4161	Unigene024484,KOG4161	Unigene024485,KOG4161	Unigene025131,KOG4012	Unigene025206,KOG4204	Unigene025207,KOG4204	Unigene025208,KOG4204	Unigene025209,KOG4204	Unigene025210,KOG4204
K	Transcription	1123		1123		971		966		1245		1344		1282		1114		1069																						Unigene019731,KOG1626	Unigene019732,KOG1626	Unigene019734,KOG1626	Unigene019735,KOG1626	Unigene019775,KOG3052	Unigene019776,KOG3052	Unigene020029,KOG1576	Unigene020052,KOG0764	Unigene020096,KOG2617	Unigene020124,KOG1192
O	Posttranslational modification, protein turnover, chaperones	1793		1793		1588		1527		2260		1300		1209		1872		1800																						Unigene021865,KOG0305	Unigene021866,KOG0305	Unigene021934,KOG2513	Unigene021969,KOG1101	Unigene022047,KOG1987	Unigene022123,KOG0654	Unigene022160,KOG2688	Unigene022190,KOG3433	Unigene022221,KOG2218	Unigene022259,KOG4563
T	Signal transduction mechanisms	2143		2143		1676		1627		2823		1233		1158		2156		2157																						Unigene019571,KOG1305	Unigene019586,KOG1282	Unigene019592,KOG0683	Unigene019593,KOG0683	Unigene019627,KOG1591	Unigene019639,KOG1289	Unigene019641,KOG4175	Unigene019647,KOG1441	Unigene019650,KOG1303	Unigene019660,KOG1282
J	Translation, ribosomal structure and biogenesis	807		807		677		654		1131		902		735		897		872																						Unigene023210,KOG0237	Unigene023371,KOG0888	Unigene023372,KOG0888	Unigene023909,KOG3327	Unigene023927,KOG1292	Unigene023998,KOG2700	Unigene023999,KOG2700	Unigene024065,KOG1622	Unigene024488,KOG1292	Unigene024489,KOG1292
G	Carbohydrate transport and metabolism	917		917		763		742		1194		817		751		920		997																						Unigene019482,KOG1458	Unigene019533,KOG1330	Unigene019557,KOG0799	Unigene019572,KOG1066	Unigene019580,KOG2943	Unigene019581,KOG1616	Unigene019606,KOG2692	Unigene019647,KOG1441	Unigene019648,KOG0658	Unigene019677,KOG2366
E	Amino acid transport and metabolism	621		621		523		500		778		702		646		652		652																						Unigene023101,KOG2525	Unigene023102,KOG2525	Unigene023165,KOG1518	Unigene023166,KOG1518	Unigene023491,KOG2872	Unigene023699,KOG1380	Unigene023904,KOG2336	Unigene023944,KOG4254	Unigene023945,KOG4254	Unigene024151,KOG0776
C	Energy production and conversion	699		699		566		541		913		594		528		700		693																						Unigene020577,KOG3146	Unigene020578,KOG3146	Unigene020594,KOG1470	Unigene020729,KOG0238	Unigene020903,KOG1470	Unigene021084,KOG3035	Unigene021150,KOG3016	Unigene021204,KOG0157	Unigene021355,KOG2642	Unigene021467,KOG0872
P	Inorganic ion transport and metabolism	496		496		400		431		646		500		482		535		542																						Unigene019460,KOG3283	Unigene019461,KOG3283	Unigene019462,KOG3283	Unigene019562,KOG2144	Unigene019608,KOG2915	Unigene019683,KOG3409	Unigene019684,KOG3409	Unigene019685,KOG3409	Unigene019712,KOG4393	Unigene019761,KOG2255
I	Lipid transport and metabolism	607		607		537		536		807		492		436		666		655																						Unigene019452,KOG0627	Unigene019490,KOG4282	Unigene019510,KOG1082	Unigene019522,KOG1601	Unigene019561,KOG1037	Unigene019604,KOG3095	Unigene019659,KOG2633	Unigene019666,KOG0773	Unigene019671,KOG3471	Unigene019718,KOG4086
S	Function unknown	1009		1009		897		836		1105		449		438		954		928																						Unigene021548,KOG0979	Unigene021552,KOG1921	Unigene021597,KOG1990	Unigene021608,KOG0387	Unigene021624,KOG0390	Unigene021628,KOG0989	Unigene021713,KOG1970	Unigene021738,KOG1906	Unigene021842,KOG1918	Unigene021920,KOG0477
Q	Secondary metabolites biosynthesis, transport and catabolism	636		636		458		482		834		427		400		728		690																						Unigene023461,KOG1022	Unigene023477,KOG1550	Unigene023575,KOG1111	Unigene023767,KOG0916	Unigene024181,KOG1387	Unigene024244,KOG0916	Unigene024245,KOG0916	Unigene024325,KOG1371	Unigene024475,KOG1437	Unigene024607,KOG1022
M	Cell wall/membrane/envelope biogenesis	241		241		186		184		269		318		326		236		264
H	Coenzyme transport and metabolism	168		168		154		147		239		286		273		179		158																						Unigene018966,KOG0884	Unigene019008,KOG0724	Unigene019009,KOG0724	Unigene019018,KOG4159	Unigene019029,KOG4159	Unigene019033,KOG0840	Unigene019045,KOG1348	Unigene019074,KOG2605	Unigene019075,KOG2605	Unigene019076,KOG2605
D	Cell cycle control, cell division, chromosome partitioning	455		455		380		370		544		280		262		450		405																						Unigene021000,KOG4738	Unigene021001,KOG4738	Unigene021045,KOG1397	Unigene021046,KOG1397	Unigene021088,KOG1558	Unigene021130,KOG3182	Unigene021131,KOG3182	Unigene021137,KOG1650	Unigene021138,KOG1650	Unigene021431,KOG3386
Z	Cytoskeleton	398		398		354		349		543		264		214		434		405																						Unigene021061,KOG0061	Unigene021098,KOG0061	Unigene021099,KOG0061	Unigene021116,KOG0156	Unigene021117,KOG0156	Unigene021118,KOG0156	Unigene021119,KOG0156	Unigene021133,KOG1285	Unigene021204,KOG0157	Unigene021245,KOG0055
U	Intracellular trafficking, secretion, and vesicular transport	814		814		708		719		1034		255		244		833		794																						Unigene018726,KOG4197	Unigene018727,KOG4197	Unigene018731,KOG0118	Unigene018732,KOG0118	Unigene018746,KOG1721	Unigene018783,KOG3511	Unigene018784,KOG3511	Unigene018787,KOG2785	Unigene018789,KOG1987	Unigene018794,KOG1677
V	Defense mechanisms	141		141		130		128		179		247		216		152		129																						Unigene019253,KOG2521	Unigene019254,KOG2521	Unigene019256,KOG2521	Unigene019307,KOG4249	Unigene019308,KOG4249	Unigene019309,KOG4249	Unigene019344,KOG1426	Unigene019345,KOG1426	Unigene019420,KOG4308	Unigene019421,KOG4308
F	Nucleotide transport and metabolism	223		223		160		163		228		170		155		169		191																						Unigene018802,KOG3275	Unigene018849,KOG0698	Unigene018880,KOG0251	Unigene018961,KOG0519	Unigene018967,KOG1187	Unigene018980,KOG1187	Unigene019007,KOG1187	Unigene019010,KOG2085	Unigene019022,KOG1187	Unigene019042,KOG1187
A	RNA processing and modification	722		722		609		600		786		150		130		677		643																						Unigene019804,KOG3088	Unigene019860,KOG1278	Unigene019866,KOG0439	Unigene019867,KOG0439	Unigene019897,KOG0811	Unigene019898,KOG0811	Unigene019899,KOG0811	Unigene019909,KOG3745	Unigene019960,KOG0439	Unigene020050,KOG0251
B	Chromatin structure and dynamics	274		274		239		243		308		124		130		263		242																						Unigene026767,KOG1716	Unigene027718,KOG1216	Unigene028006,KOG1719	Unigene028097,KOG1502	Unigene028546,KOG1719	Unigene028640,KOG1707	Unigene028641,KOG1707	Unigene028642,KOG1707	Unigene028644,KOG1707	Unigene029538,KOG1502
N	Cell motility	6		6		3		3		3		5		8		4		3																						Unigene032353,KOG1836	Unigene033725,KOG1021	Unigene033726,KOG1021	Unigene033727,KOG1021	Unigene033729,KOG1021	Unigene033778,KOG1836	Unigene033791,KOG1836	Unigene034163,KOG1021	Unigene035007,KOG1021	Unigene035008,KOG1021
Y	Nuclear structure	59		59		56		57		66		2		1		56		53																						Unigene010131,KOG2086	Unigene010895,KOG4460	Unigene011125,KOG2086	Unigene013329,KOG2445	Unigene013761,KOG2445	Unigene014578,KOG2439	Unigene015187,KOG2022	Unigene015766,KOG0845	Unigene015767,KOG0845	Unigene016599,KOG1241
W	Extracellular structures	77		77		63		61		80		0		0		81		70																						Unigene022129,KOG2065	Unigene022140,KOG0679	Unigene022244,KOG1922	Unigene022355,KOG1523	Unigene022415,KOG1654	Unigene022418,KOG1654	Unigene022420,KOG1654	Unigene022481,KOG1703	Unigene022594,KOG0165	Unigene022802,KOG0246
		19250	0	19250	0	15667	0	15508	0	27670	0	15441	0	14111	0	22005	0	23184
[truncated: 190 more columns]

## Sheet: Sheet2
Code	R	L	K	O	T	J	G	E	C	P	I	S	Q	M	H	D	Z	U	V	F	A	B	N	Y	W
Functional-Categories	General function prediction only	Replication, recombination and repair	Transcription	Posttranslational modification, protein turnover, chaperones	Signal transduction mechanisms	Translation, ribosomal structure and biogenesis	Carbohydrate transport and metabolism	Amino acid transport and metabolism	Energy production and conversion	Inorganic ion transport and metabolism	Lipid transport and metabolism	Function unknown	Secondary metabolites biosynthesis, transport and catabolism	Cell wall/membrane/envelope biogenesis	Coenzyme transport and metabolism	Cell cycle control, cell division, chromosome partitioning	Cytoskeleton	Intracellular trafficking, secretion, and vesicular transport	Defense mechanisms	Nucleotide transport and metabolism	RNA processing and modification	Chromatin structure and dynamics	Cell motility	Nuclear structure	Extracellular structures
DC	4334	487	1123	1793	2143	807	917	621	699	496	607	1009	636	241	168	455	398	814	141	223	722	274	6	59	77
	19250	19250	19250	19250	19250	19250	19250	19250	19250	19250	19250	19250	19250	19250	19250	19250	19250	19250	19250	19250	19250	19250	19250	19250	19250
	0.225143	0.0252987	0.0583377	0.0931429	0.111325	0.0419221	0.0476364	0.0322597	0.0363117	0.0257662	0.0315325	0.0524156	0.033039	0.0125195	0.00872727	0.0236364	0.0206753	0.0422857	0.00732468	0.0115844	0.0375065	0.0142338	0.000311688	0.00306494	0.004
DD	4334	487	1123	1793	2143	807	917	621	699	496	607	1009	636	241	168	455	398	814	141	223	722	274	6	59	77
DDM	3089	480	971	1588	1676	677	763	523	566	400	537	897	458	186	154	380	354	708	130	160	609	239	3	56	63
	15667	15667	15667	15667	15667	15667	15667	15667	15667	15667	15667	15667	15667	15667	15667	15667	15667	15667	15667	15667	15667	15667	15667	15667	15667
	0.197166	0.0306376	0.0619774	0.10136	0.106976	0.0432118	0.0487011	0.0333823	0.0361269	0.0255314	0.0342759	0.0572541	0.0292334	0.0118721	0.00982958	0.0242548	0.0225953	0.0451905	0.0082977	0.0102125	0.0388715	0.015255	0.000191485	0.00357439	0.00402119	1
DG	3198	444	966	1527	1627	654	742	500	541	431	536	836	482	184	147	370	349	719	128	163	600	243	3	57	61
	15508	15508	15508	15508	15508	15508	15508	15508	15508	15508	15508	15508	15508	15508	15508	15508	15508	15508	15508	15508	15508	15508	15508	15508	15508
	0.206216	0.0286304	0.0622904	0.0984653	0.104914	0.0421718	0.0478463	0.0322414	0.0348852	0.0277921	0.0345628	0.0539077	0.0310807	0.0118648	0.00947898	0.0238587	0.0225045	0.0463632	0.0082538	0.0105107	0.0386897	0.0156693	0.000193449	0.00367552	0.00393345	1
DKV	9091	564	1245	2260	2823	1131	1194	778	913	646	807	1105	834	269	239	544	543	1034	179	228	786	308	3	66	80
	27670	27670	27670	27670	27670	27670	27670	27670	27670	27670	27670	27670	27670	27670	27670	27670	27670	27670	27670	27670	27670	27670	27670	27670	27670
	0.328551	0.0203831	0.0449946	0.0816769	0.102024	0.0408746	0.0431514	0.0281171	0.032996	0.0233466	0.0291652	0.0399349	0.0301409	0.00972172	0.00863751	0.0196603	0.0196241	0.037369	0.0064691	0.00823997	0.0284062	0.0111312	0.000108421	0.00238525	0.00289122	1
DK	2716	1864	1344	1300	1233	902	817	702	594	500	492	449	427	318	286	280	264	255	247	170	150	124	5	2	0
	15441	15441	15441	15441	15441	15441	15441	15441	15441	15441	15441	15441	15441	15441	15441	15441	15441	15441	15441	15441	15441	15441	15441	15441	15441
	0.175895	0.120718	0.087041	0.0841914	0.0798523	0.0584159	0.0529111	0.0454634	0.038469	0.0323813	0.0318632	0.0290784	0.0276536	0.0205945	0.0185221	0.0181335	0.0170973	0.0165145	0.0159964	0.0110096	0.0097144	0.00803057	0.000323813	0.000129525	0
DL	2552	1535	1282	1209	1158	735	751	646	528	482	436	438	400	326	273	262	214	244	216	155	130	130	8	1	0
	14111	14111	14111	14111	14111	14111	14111	14111	14111	14111	14111	14111	14111	14111	14111	14111	14111	14111	14111	14111	14111	14111	14111	14111	14111
	0.180852	0.10878	0.0908511	0.0856778	0.0820636	0.052087	0.0532209	0.0457799	0.0374176	0.0341577	0.0308979	0.0310396	0.0283467	0.0231025	0.0193466	0.0185671	0.0151655	0.0172915	0.0153072	0.0109843	0.00921267	0.00921267	0.000566934	7.08667e-05	0
DO	6788	489	1114	1872	2156	897	920	652	700	535	666	954	728	236	179	450	434	833	152	169	677	263	4	56	81
	22005	22005	22005	22005	22005	22005	22005	22005	22005	22005	22005	22005	22005	22005	22005	22005	22005	22005	22005	22005	22005	22005	22005	22005	22005
	0.308475	0.0222222	0.0506249	0.0850716	0.0979777	0.0407635	0.0418087	0.0296296	0.031811	0.0243127	0.0302658	0.0433538	0.0330834	0.0107248	0.00813451	0.0204499	0.0197228	0.037855	0.00690752	0.00768007	0.0307657	0.0119518	0.000181777	0.00254488	0.00368098
DV	8309	463	1069	1800	2157	872	997	652	693	542	655	928	690	264	158	405	405	794	129	191	643	242	3	53	70
	23184	23184	23184	23184	23184	23184	23184	23184	23184	23184	23184	23184	23184	23184	23184	23184	23184	23184	23184	23184	23184	23184	23184	23184	23184
	0.358394	0.0199707	0.0461094	0.0776398	0.0930383	0.0376121	0.0430038	0.0281228	0.0298913	0.0233782	0.0282522	0.0400276	0.0297619	0.0113872	0.00681504	0.0174689	0.0174689	0.0342478	0.00556418	0.00823844	0.0277346	0.0104382	0.0001294	0.00228606	0.00301932

## Sheet: Sheet3
Code	Functional-Categories	DC			DD	DDM			DG			DKV			DK			DL			DO			DV
R	General function prediction only	4334	19250	0.225143	4334	3089	15667	0.197166	3198	15508	0.206216	9091	27670	0.328551	2716	15441	0.175895	2552	14111	0.180852	6788	22005	0.308475	8309	23184	0.358394
L	Replication, recombination and repair	487	19250	0.0252987	487	480	15667	0.0306376	444	15508	0.0286304	564	27670	0.0203831	1864	15441	0.120718	1535	14111	0.10878	489	22005	0.0222222	463	23184	0.0199707
K	Transcription	1123	19250	0.0583377	1123	971	15667	0.0619774	966	15508	0.0622904	1245	27670	0.0449946	1344	15441	0.087041	1282	14111	0.0908511	1114	22005	0.0506249	1069	23184	0.0461094
O	Posttranslational modification, protein turnover, chaperones	1793	19250	0.0931429	1793	1588	15667	0.10136	1527	15508	0.0984653	2260	27670	0.0816769	1300	15441	0.0841914	1209	14111	0.0856778	1872	22005	0.0850716	1800	23184	0.0776398
T	Signal transduction mechanisms	2143	19250	0.111325	2143	1676	15667	0.106976	1627	15508	0.104914	2823	27670	0.102024	1233	15441	0.0798523	1158	14111	0.0820636	2156	22005	0.0979777	2157	23184	0.0930383
J	Translation, ribosomal structure and biogenesis	807	19250	0.0419221	807	677	15667	0.0432118	654	15508	0.0421718	1131	27670	0.0408746	902	15441	0.0584159	735	14111	0.052087	897	22005	0.0407635	872	23184	0.0376121
G	Carbohydrate transport and metabolism	917	19250	0.0476364	917	763	15667	0.0487011	742	15508	0.0478463	1194	27670	0.0431514	817	15441	0.0529111	751	14111	0.0532209	920	22005	0.0418087	997	23184	0.0430038
E	Amino acid transport and metabolism	621	19250	0.0322597	621	523	15667	0.0333823	500	15508	0.0322414	778	27670	0.0281171	702	15441	0.0454634	646	14111	0.0457799	652	22005	0.0296296	652	23184	0.0281228
C	Energy production and conversion	699	19250	0.0363117	699	566	15667	0.0361269	541	15508	0.0348852	913	27670	0.032996	594	15441	0.038469	528	14111	0.0374176	700	22005	0.031811	693	23184	0.0298913
P	Inorganic ion transport and metabolism	496	19250	0.0257662	496	400	15667	0.0255314	431	15508	0.0277921	646	27670	0.0233466	500	15441	0.0323813	482	14111	0.0341577	535	22005	0.0243127	542	23184	0.0233782
I	Lipid transport and metabolism	607	19250	0.0315325	607	537	15667	0.0342759	536	15508	0.0345628	807	27670	0.0291652	492	15441	0.0318632	436	14111	0.0308979	666	22005	0.0302658	655	23184	0.0282522
S	Function unknown	1009	19250	0.0524156	1009	897	15667	0.0572541	836	15508	0.0539077	1105	27670	0.0399349	449	15441	0.0290784	438	14111	0.0310396	954	22005	0.0433538	928	23184	0.0400276
Q	Secondary metabolites biosynthesis, transport and catabolism	636	19250	0.033039	636	458	15667	0.0292334	482	15508	0.0310807	834	27670	0.0301409	427	15441	0.0276536	400	14111	0.0283467	728	22005	0.0330834	690	23184	0.0297619
M	Cell wall/membrane/envelope biogenesis	241	19250	0.0125195	241	186	15667	0.0118721	184	15508	0.0118648	269	27670	0.00972172	318	15441	0.0205945	326	14111	0.0231025	236	22005	0.0107248	264	23184	0.0113872
H	Coenzyme transport and metabolism	168	19250	0.00872727	168	154	15667	0.00982958	147	15508	0.00947898	239	27670	0.00863751	286	15441	0.0185221	273	14111	0.0193466	179	22005	0.00813451	158	23184	0.00681504
D	Cell cycle control, cell division, chromosome partitioning	455	19250	0.0236364	455	380	15667	0.0242548	370	15508	0.0238587	544	27670	0.0196603	280	15441	0.0181335	262	14111	0.0185671	450	22005	0.0204499	405	23184	0.0174689
Z	Cytoskeleton	398	19250	0.0206753	398	354	15667	0.0225953	349	15508	0.0225045	543	27670	0.0196241	264	15441	0.0170973	214	14111	0.0151655	434	22005	0.0197228	405	23184	0.0174689
U	Intracellular trafficking, secretion, and vesicular transport	814	19250	0.0422857	814	708	15667	0.0451905	719	15508	0.0463632	1034	27670	0.037369	255	15441	0.0165145	244	14111	0.0172915	833	22005	0.037855	794	23184	0.0342478
V	Defense mechanisms	141	19250	0.00732468	141	130	15667	0.0082977	128	15508	0.0082538	179	27670	0.0064691	247	15441	0.0159964	216	14111	0.0153072	152	22005	0.00690752	129	23184	0.00556418
F	Nucleotide transport and metabolism	223	19250	0.0115844	223	160	15667	0.0102125	163	15508	0.0105107	228	27670	0.00823997	170	15441	0.0110096	155	14111	0.0109843	169	22005	0.00768007	191	23184	0.00823844
A	RNA processing and modification	722	19250	0.0375065	722	609	15667	0.0388715	600	15508	0.0386897	786	27670	0.0284062	150	15441	0.0097144	130	14111	0.00921267	677	22005	0.0307657	643	23184	0.0277346
B	Chromatin structure and dynamics	274	19250	0.0142338	274	239	15667	0.015255	243	15508	0.0156693	308	27670	0.0111312	124	15441	0.00803057	130	14111	0.00921267	263	22005	0.0119518	242	23184	0.0104382
N	Cell motility	6	19250	0.000311688	6	3	15667	0.000191485	3	15508	0.000193449	3	27670	0.000108421	5	15441	0.000323813	8	14111	0.000566934	4	22005	0.000181777	3	23184	0.0001294
Y	Nuclear structure	59	19250	0.00306494	59	56	15667	0.00357439	57	15508	0.00367552	66	27670	0.00238525	2	15441	0.000129525	1	14111	7.08667e-05	56	22005	0.00254488	53	23184	0.00228606
W	Extracellular structures	77	19250	0.004	77	63	15667	0.00402119	61	15508	0.00393345	80	27670	0.00289122	0	15441	0	0	14111	0	81	22005	0.00368098	70	23184	0.00301932
								1			1			1
