# Supplementary material for: Comparative transcriptomic analysis reveals genetic divergence and domestication genes in Diospyros
Source: BMC Plant Biol. 2019 May 30;19:227. doi: 10.1186/s12870-019-1839-2 (PMC6543618; doi:10.1186/s12870-019-1839-2)
Supplement: Supplementary file 8 — Table S4. Putative orthogroups among the nine Diospyros samples identified based on the OrthoMCL analysis. (XLSX 3354 kb) [file 12870_2019_1839_MOESM8_ESM.xlsx]

## Sheet: Cluster_gene
Table S4 Putative orthogroups among nine Diospyros samples identified based on OrthoMCL analysis
ORTHOMCL_id	ORTHOMCL_stat	DC_gene_stat	DJ_gene_stat	DD_gene_stat	DG_gene_stat	DK_gene_stat	DKV_gene_stat	DL_gene_stat	DO_gene_stat	DV_gene_stat	DC_gene_list	DJ_gene_list	DD_gene_list	DG_gene_list	DK_gene_list	DKV_gene_list	DL_gene_list	DO_gene_list	DV_gene_list
group1	160 genes,9 taxas	17	15	15	20	19	22	17	15	20	Unigene014588;Unigene007045;Unigene007046;Unigene012388;Unigene019649;Unigene000331;Unigene010477;Unigene010808;Unigene011240;Unigene011241;Unigene014908;Unigene014910;Unigene007056;Unigene008485;Unigene014760;Unigene006167;Unigene007403	Unigene0033468;Unigene0027004;Unigene0031834;Unigene0011878;Unigene0025279;Unigene0031010;Unigene0031223;Unigene0033469;Unigene0034684;Unigene0025278;Unigene0027054;Unigene0029114;Unigene0029115;Unigene0033583;Unigene0031009	Unigene012118;Unigene009773;Unigene018484;Unigene008248;Unigene017914;Unigene018553;Unigene019320;Unigene019321;Unigene016932;Unigene016934;Unigene006980;Unigene017099;Unigene023588;Unigene026113;Unigene011539	Unigene0040407;Unigene0036447;Unigene0023252;Unigene0036713;Unigene0037693;Unigene0040109;Unigene0040134;Unigene0040408;Unigene0040561;Unigene0025290;Unigene0028450;Unigene0036488;Unigene0023253;Unigene0028449;Unigene0021342;Unigene0018609;Unigene0027192;Unigene0026628;Unigene0021343;Unigene0014390	Unigene067333;Unigene066028;Unigene066772;Unigene033580;Unigene039907;Unigene056350;Unigene063336;Unigene065018;Unigene065808;Unigene066317;Unigene066771;Unigene042121;Unigene038954;Unigene065769;Unigene039228;Unigene055266;Unigene066320;Unigene039815;Unigene034845	Unigene0029263;Unigene0005109;Unigene0004273;Unigene0004274;Unigene0022045;Unigene0022354;Unigene0026285;Unigene0026286;Unigene0027218;Unigene0027219;Unigene0029264;Unigene0044485;Unigene0020823;Unigene0020795;Unigene0025622;Unigene0025624;Unigene0020981;Unigene0020982;Unigene0020824;Unigene0022073;Unigene0022074;Unigene0005110	Unigene039101;Unigene030723;Unigene038270;Unigene038271;Unigene031614;Unigene032398;Unigene035830;Unigene039178;Unigene018748;Unigene025578;Unigene026034;Unigene028865;Unigene032494;Unigene038272;Unigene009883;Unigene032493;Unigene039185	Unigene039954;Unigene039953;Unigene040067;Unigene046432;Unigene049430;Unigene049431;Unigene049555;Unigene052370;Unigene047208;Unigene048283;Unigene048284;Unigene029385;Unigene046433;Unigene046491;Unigene017323	Unigene003402;Unigene003774;Unigene006026;Unigene008767;Unigene018421;Unigene018423;Unigene024369;Unigene024370;Unigene025798;Unigene028995;Unigene030271;Unigene030805;Unigene031907;Unigene032094;Unigene032095;Unigene034967;Unigene035502;Unigene035503;Unigene038222;Unigene037816
group2	178 genes,9 taxas	16	19	17	20	22	21	22	21	20	Unigene007657;Unigene007658;Unigene001793;Unigene017902;Unigene024389;Unigene001664;Unigene001868;Unigene012914;Unigene016176;Unigene018188;Unigene013326;Unigene019701;Unigene019729;Unigene019840;Unigene027141;Unigene003218	Unigene0018336;Unigene0007245;Unigene0024237;Unigene0024537;Unigene0029666;Unigene0030336;Unigene0013703;Unigene0018258;Unigene0018259;Unigene0026563;Unigene0027417;Unigene0033804;Unigene0034820;Unigene0013750;Unigene0015314;Unigene0019874;Unigene0034140;Unigene0013702;Unigene0036135	Unigene009097;Unigene006595;Unigene015110;Unigene021675;Unigene026288;Unigene004448;Unigene008065;Unigene016109;Unigene017218;Unigene017621;Unigene018977;Unigene008217;Unigene009552;Unigene024702;Unigene010393;Unigene000145;Unigene000021	Unigene0026493;Unigene0013663;Unigene0012886;Unigene0036541;Unigene0037651;Unigene0039488;Unigene0029013;Unigene0038865;Unigene0040119;Unigene0040193;Unigene0040194;Unigene0040820;Unigene0036170;Unigene0037086;Unigene0026639;Unigene0026641;Unigene0019102;Unigene0025420;Unigene0038794;Unigene0042385	Unigene045846;Unigene049635;Unigene027111;Unigene038556;Unigene029396;Unigene058497;Unigene059723;Unigene062029;Unigene046494;Unigene047437;Unigene052292;Unigene059663;Unigene062387;Unigene062906;Unigene043257;Unigene049439;Unigene059311;Unigene065022;Unigene046493;Unigene059661;Unigene059724;Unigene030058	Unigene0002061;Unigene0010815;Unigene0009359;Unigene0019751;Unigene0019758;Unigene0027530;Unigene0011855;Unigene0011856;Unigene0013151;Unigene0015356;Unigene0018644;Unigene0020107;Unigene0028749;Unigene0010742;Unigene0026277;Unigene0018643;Unigene0015659;Unigene0036738;Unigene0010743;Unigene0019759;Unigene0039154	Unigene038264;Unigene018674;Unigene002725;Unigene006846;Unigene020486;Unigene033022;Unigene048038;Unigene002530;Unigene002531;Unigene031954;Unigene034090;Unigene034091;Unigene034267;Unigene036827;Unigene057660;Unigene011576;Unigene012666;Unigene019312;Unigene029014;Unigene042735;Unigene015519;Unigene034957	Unigene025468;Unigene026428;Unigene031152;Unigene037390;Unigene037977;Unigene041178;Unigene042063;Unigene043967;Unigene044338;Unigene050876;Unigene050877;Unigene034073;Unigene038416;Unigene038788;Unigene047399;Unigene047367;Unigene050539;Unigene023057;Unigene053893;Unigene033375;Unigene019243	Unigene002050;Unigene009656;Unigene012804;Unigene020205;Unigene025536;Unigene025702;Unigene027337;Unigene028845;Unigene029491;Unigene029841;Unigene030495;Unigene031989;Unigene033539;Unigene033540;Unigene033723;Unigene033813;Unigene033818;Unigene006227;Unigene010829;Unigene012665
group3	109 genes,9 taxas	13	11	12	11	12	10	15	12	13	Unigene006953;Unigene009870;Unigene013222;Unigene024361;Unigene006813;Unigene008492;Unigene024353;Unigene024683;Unigene027229;Unigene009869;Unigene019867;Unigene022339;Unigene005041	Unigene0024390;Unigene0026962;Unigene0027440;Unigene0018790;Unigene0027679;Unigene0027680;Unigene0034430;Unigene0028190;Unigene0030372;Unigene0024393;Unigene0027718	Unigene013107;Unigene014823;Unigene015057;Unigene016647;Unigene015299;Unigene004863;Unigene009859;Unigene009860;Unigene019175;Unigene024658;Unigene015793;Unigene021488	Unigene0038559;Unigene0025282;Unigene0021206;Unigene0033592;Unigene0037405;Unigene0027868;Unigene0029787;Unigene0038259;Unigene0038203;Unigene0038204;Unigene0026885	Unigene053465;Unigene054984;Unigene055383;Unigene057827;Unigene043057;Unigene048241;Unigene058759;Unigene058760;Unigene035421;Unigene053464;Unigene055318;Unigene053294	Unigene0014697;Unigene0025361;Unigene0020008;Unigene0010527;Unigene0015998;Unigene0027790;Unigene0021718;Unigene0026663;Unigene0020239;Unigene0013277	Unigene033846;Unigene023150;Unigene028512;Unigene030344;Unigene022499;Unigene024577;Unigene028217;Unigene035697;Unigene010662;Unigene047273;Unigene003953;Unigene036161;Unigene036162;Unigene028216;Unigene022498	Unigene038789;Unigene025607;Unigene026539;Unigene037766;Unigene040460;Unigene041098;Unigene043823;Unigene042473;Unigene042474;Unigene044880;Unigene031818;Unigene007138	Unigene007311;Unigene012493;Unigene014793;Unigene014816;Unigene021198;Unigene021199;Unigene021201;Unigene022086;Unigene023537;Unigene027422;Unigene028081;Unigene030447;Unigene033215
group4	138 genes,9 taxas	16	14	16	13	17	12	17	17	16	Unigene002705;Unigene004010;Unigene011939;Unigene012853;Unigene012854;Unigene012937;Unigene017437;Unigene019645;Unigene020154;Unigene022245;Unigene022567;Unigene023711;Unigene024427;Unigene024576;Unigene000335;Unigene012938	Unigene0011891;Unigene0013931;Unigene0014114;Unigene0020872;Unigene0021898;Unigene0024791;Unigene0025062;Unigene0030228;Unigene0030229;Unigene0031246;Unigene0025886;Unigene0030230;Unigene0009809;Unigene0002303	Unigene013189;Unigene002366;Unigene006308;Unigene006944;Unigene011692;Unigene013001;Unigene014188;Unigene014972;Unigene017622;Unigene021523;Unigene021769;Unigene022972;Unigene001536;Unigene016759;Unigene016760;Unigene005798	Unigene0017611;Unigene0020244;Unigene0025773;Unigene0029886;Unigene0031817;Unigene0033317;Unigene0034531;Unigene0036646;Unigene0038384;Unigene0039146;Unigene0022036;Unigene0029663;Unigene0015196	Unigene038993;Unigene027102;Unigene042095;Unigene043811;Unigene044748;Unigene045645;Unigene045700;Unigene045701;Unigene046542;Unigene047491;Unigene051966;Unigene055591;Unigene040678;Unigene050520;Unigene038819;Unigene053203;Unigene043733	Unigene0003455;Unigene0004736;Unigene0008841;Unigene0012946;Unigene0018764;Unigene0019584;Unigene0024180;Unigene0024930;Unigene0025815;Unigene0013967;Unigene0011140;Unigene0024179	Unigene027897;Unigene009611;Unigene011334;Unigene013201;Unigene015360;Unigene022441;Unigene022580;Unigene022757;Unigene024646;Unigene026588;Unigene028818;Unigene031136;Unigene020435;Unigene023165;Unigene025513;Unigene012937;Unigene023163	Unigene020657;Unigene025098;Unigene025771;Unigene028870;Unigene031108;Unigene031584;Unigene034762;Unigene035713;Unigene036538;Unigene037173;Unigene051177;Unigene022836;Unigene015309;Unigene034968;Unigene040455;Unigene032261;Unigene034528	Unigene012615;Unigene012842;Unigene013781;Unigene017472;Unigene017634;Unigene019992;Unigene020318;Unigene021479;Unigene021663;Unigene021933;Unigene025332;Unigene026141;Unigene028738;Unigene028739;Unigene031066;Unigene002309
group5	139 genes,9 taxas	14	14	16	13	17	13	19	17	16	Unigene000016;Unigene001523;Unigene008028;Unigene015020;Unigene015021;Unigene015022;Unigene015025;Unigene015026;Unigene016491;Unigene011035;Unigene011037;Unigene009789;Unigene009790;Unigene017459	Unigene0016078;Unigene0017617;Unigene0021198;Unigene0022188;Unigene0026279;Unigene0032580;Unigene0035228;Unigene0031818;Unigene0026275;Unigene0026278;Unigene0023627;Unigene0031817;Unigene0026276;Unigene0022192	Unigene002733;Unigene008675;Unigene013600;Unigene014494;Unigene015398;Unigene015399;Unigene016502;Unigene019468;Unigene019469;Unigene019588;Unigene019590;Unigene019592;Unigene011516;Unigene011517;Unigene003104;Unigene008425	Unigene0016955;Unigene0023996;Unigene0026745;Unigene0027792;Unigene0027791;Unigene0037070;Unigene0023994;Unigene0026743;Unigene0038983;Unigene0040619;Unigene0013051;Unigene0027966;Unigene0012706	Unigene016432;Unigene032346;Unigene043947;Unigene045035;Unigene048529;Unigene049744;Unigene050110;Unigene053152;Unigene053153;Unigene058133;Unigene060484;Unigene060486;Unigene054865;Unigene054867;Unigene051249;Unigene022943;Unigene051250	Unigene0004812;Unigene0015919;Unigene0027595;Unigene0027596;Unigene0029159;Unigene0012705;Unigene0021093;Unigene0021094;Unigene0027594;Unigene0026457;Unigene0029296;Unigene0029294;Unigene0035291	Unigene010761;Unigene020865;Unigene027038;Unigene027039;Unigene028999;Unigene029000;Unigene031535;Unigene032201;Unigene034838;Unigene038795;Unigene040286;Unigene016644;Unigene016646;Unigene028998;Unigene034839;Unigene038793;Unigene038794;Unigene027079;Unigene009468	Unigene020561;Unigene020636;Unigene049263;Unigene033086;Unigene034502;Unigene034539;Unigene037439;Unigene037440;Unigene040479;Unigene040693;Unigene042139;Unigene044008;Unigene044009;Unigene042134;Unigene042135;Unigene051559;Unigene051563	Unigene013439;Unigene021688;Unigene022175;Unigene022413;Unigene023270;Unigene023271;Unigene026769;Unigene026771;Unigene026773;Unigene028385;Unigene028386;Unigene028701;Unigene028702;Unigene030079;Unigene028852;Unigene028853
group6	75 genes,9 taxas	8	10	8	9	10	7	8	8	7	Unigene001917;Unigene009089;Unigene012997;Unigene012998;Unigene014066;Unigene014067;Unigene014068;Unigene019798	Unigene0011251;Unigene0011252;Unigene0016958;Unigene0016959;Unigene0021868;Unigene0026137;Unigene0030027;Unigene0034742;Unigene0012079;Unigene0012080	Unigene009740;Unigene009872;Unigene013340;Unigene013624;Unigene013625;Unigene018704;Unigene019904;Unigene012389	Unigene0020102;Unigene0033700;Unigene0033701;Unigene0034063;Unigene0034389;Unigene0037229;Unigene0040085;Unigene0040726;Unigene0033702	Unigene033547;Unigene057920;Unigene059790;Unigene061505;Unigene062503;Unigene066313;Unigene067425;Unigene039839;Unigene061503;Unigene066314	Unigene0020550;Unigene0025943;Unigene0025944;Unigene0029212;Unigene0029213;Unigene0029214;Unigene0029215	Unigene019112;Unigene021571;Unigene025381;Unigene027071;Unigene027073;Unigene030176;Unigene033448;Unigene036339	Unigene028845;Unigene036598;Unigene042295;Unigene043460;Unigene043464;Unigene043465;Unigene046950;Unigene047459	Unigene020122;Unigene020993;Unigene027940;Unigene029210;Unigene030336;Unigene032217;Unigene034945
group7	95 genes,9 taxas	8	11	7	14	16	9	9	10	11	Unigene004436;Unigene005891;Unigene007231;Unigene010243;Unigene014428;Unigene014429;Unigene014430;Unigene022443	Unigene0012297;Unigene0021020;Unigene0022299;Unigene0022300;Unigene0022301;Unigene0022302;Unigene0025292;Unigene0025293;Unigene0029831;Unigene0029875;Unigene0012296	Unigene006470;Unigene010944;Unigene013405;Unigene015403;Unigene017658;Unigene019450;Unigene019451	Unigene0016780;Unigene0020144;Unigene0022846;Unigene0025309;Unigene0025310;Unigene0029962;Unigene0031877;Unigene0031878;Unigene0040277;Unigene0040372;Unigene0015718;Unigene0016779;Unigene0007720;Unigene0008882	Unigene020066;Unigene030677;Unigene037554;Unigene038186;Unigene041607;Unigene045311;Unigene050875;Unigene056239;Unigene056241;Unigene056242;Unigene061800;Unigene065056;Unigene068084;Unigene068085;Unigene029216;Unigene068083	Unigene0015082;Unigene0024252;Unigene0024253;Unigene0026234;Unigene0026235;Unigene0028353;Unigene0015081;Unigene0028354;Unigene0010823	Unigene012964;Unigene022103;Unigene024219;Unigene026525;Unigene027862;Unigene031243;Unigene036343;Unigene036954;Unigene053654	Unigene041387;Unigene027268;Unigene038229;Unigene039279;Unigene045013;Unigene045014;Unigene047407;Unigene047768;Unigene047971;Unigene048725	Unigene024544;Unigene027251;Unigene027602;Unigene028985;Unigene028987;Unigene028988;Unigene030056;Unigene030058;Unigene030375;Unigene031636;Unigene034941
group8	112 genes,9 taxas	9	8	11	10	21	10	16	17	10	Unigene013895;Unigene015553;Unigene009090;Unigene015514;Unigene023746;Unigene026725;Unigene015417;Unigene001717;Unigene024062	Unigene0025105;Unigene0032325;Unigene0035156;Unigene0024718;Unigene0028528;Unigene0034047;Unigene0029596;Unigene0015537	Unigene019424;Unigene006951;Unigene014765;Unigene015773;Unigene017804;Unigene018758;Unigene018759;Unigene019423;Unigene024544;Unigene010547;Unigene025428	Unigene0035103;Unigene0031800;Unigene0016390;Unigene0030638;Unigene0033003;Unigene0035562;Unigene0037507;Unigene0037506;Unigene0037508;Unigene0027950	Unigene031679;Unigene029278;Unigene054977;Unigene060763;Unigene063929;Unigene029927;Unigene051737;Unigene063596;Unigene067660;Unigene064391;Unigene067327;Unigene060781;Unigene060762;Unigene030700;Unigene063599;Unigene063604;Unigene065741;Unigene066396;Unigene066397;Unigene067323;Unigene063602	Unigene0021186;Unigene0029868;Unigene0023827;Unigene0029352;Unigene0028555;Unigene0026953;Unigene0006235;Unigene0028486;Unigene0011273;Unigene0028487	Unigene034061;Unigene032982;Unigene039324;Unigene039323;Unigene018848;Unigene032169;Unigene033009;Unigene036307;Unigene037402;Unigene037654;Unigene053411;Unigene023905;Unigene032968;Unigene005898;Unigene008008;Unigene014683	Unigene050650;Unigene051062;Unigene040571;Unigene038332;Unigene037515;Unigene047846;Unigene048099;Unigene048897;Unigene049643;Unigene032463;Unigene021544;Unigene050648;Unigene023490;Unigene051378;Unigene052852;Unigene039581;Unigene051060	Unigene007318;Unigene010336;Unigene017944;Unigene030957;Unigene013353;Unigene017559;Unigene028623;Unigene008343;Unigene032703;Unigene036925
group9	122 genes,9 taxas	10	14	15	15	14	18	12	12	12	Unigene004593;Unigene006189;Unigene008079;Unigene008383;Unigene014438;Unigene014876;Unigene017087;Unigene021450;Unigene021272;Unigene018393	Unigene0015070;Unigene0020716;Unigene0022374;Unigene0023143;Unigene0027262;Unigene0027550;Unigene0028572;Unigene0028574;Unigene0033431;Unigene0013422;Unigene0013423;Unigene0022351;Unigene0022352;Unigene0023272	Unigene004942;Unigene004943;Unigene004944;Unigene005157;Unigene008929;Unigene010968;Unigene018927;Unigene019737;Unigene020620;Unigene021466;Unigene024810;Unigene025996;Unigene015010;Unigene004278;Unigene004279	Unigene0028526;Unigene0029559;Unigene0032718;Unigene0033004;Unigene0035420;Unigene0037239;Unigene0038836;Unigene0032467;Unigene0033947;Unigene0021446;Unigene0021447;Unigene0026864;Unigene0026863;Unigene0023815;Unigene0023814	Unigene039987;Unigene042074;Unigene042155;Unigene042955;Unigene045207;Unigene051010;Unigene051344;Unigene052999;Unigene058712;Unigene059277;Unigene062771;Unigene063465;Unigene063468;Unigene051343	Unigene0007924;Unigene0010571;Unigene0018636;Unigene0020817;Unigene0020866;Unigene0028262;Unigene0007926;Unigene0020446;Unigene0020447;Unigene0028730;Unigene0014199;Unigene0018637;Unigene0018638;Unigene0010324;Unigene0014201;Unigene0021106;Unigene0021105;Unigene0010323	Unigene000631;Unigene000632;Unigene002157;Unigene015750;Unigene015961;Unigene017486;Unigene023458;Unigene024918;Unigene025350;Unigene033833;Unigene037262;Unigene061882	Unigene028202;Unigene031062;Unigene034621;Unigene034702;Unigene038301;Unigene040548;Unigene040696;Unigene041584;Unigene044115;Unigene045168;Unigene048087;Unigene048134	Unigene011452;Unigene020105;Unigene026059;Unigene027483;Unigene027737;Unigene027977;Unigene029188;Unigene029287;Unigene030174;Unigene033195;Unigene033560;Unigene035148
group10	96 genes,9 taxas	10	11	9	10	14	9	10	13	10	Unigene006988;Unigene011389;Unigene013669;Unigene013710;Unigene013711;Unigene013712;Unigene013721;Unigene020454;Unigene013670;Unigene010352	Unigene0021790;Unigene0026504;Unigene0029617;Unigene0032518;Unigene0033519;Unigene0033520;Unigene0026505;Unigene0030984;Unigene0030985;Unigene0026506;Unigene0030986	Unigene010928;Unigene010977;Unigene017750;Unigene017751;Unigene019262;Unigene019264;Unigene019612;Unigene026098;Unigene019261	Unigene0026083;Unigene0030479;Unigene0039813;Unigene0040130;Unigene0040131;Unigene0040576;Unigene0038540;Unigene0040577;Unigene0037783;Unigene0028119	Unigene059031;Unigene060451;Unigene062169;Unigene062438;Unigene054750;Unigene054752;Unigene061616;Unigene065855;Unigene065894;Unigene033095;Unigene065853;Unigene065895;Unigene042068;Unigene054751	Unigene0018741;Unigene0025049;Unigene0026498;Unigene0028004;Unigene0014710;Unigene0024755;Unigene0028272;Unigene0017903;Unigene0007052	Unigene021514;Unigene025729;Unigene029508;Unigene030035;Unigene031974;Unigene031975;Unigene036052;Unigene036051;Unigene028295;Unigene042607	Unigene040526;Unigene041080;Unigene042692;Unigene042693;Unigene047696;Unigene049056;Unigene049057;Unigene044775;Unigene045568;Unigene041078;Unigene020448;Unigene028191;Unigene017319	Unigene015422;Unigene017297;Unigene018519;Unigene022665;Unigene029292;Unigene029406;Unigene029892;Unigene029893;Unigene029908;Unigene031911
group11	99 genes,9 taxas	9	11	9	9	16	10	11	10	14	Unigene004714;Unigene021927;Unigene024094;Unigene017761;Unigene022639;Unigene014581;Unigene014582;Unigene014583;Unigene013944	Unigene0017239;Unigene0031879;Unigene0014664;Unigene0022222;Unigene0029047;Unigene0025040;Unigene0031878;Unigene0035146;Unigene0019605;Unigene0035144;Unigene0017236	Unigene009540;Unigene014715;Unigene007053;Unigene019126;Unigene012757;Unigene018325;Unigene015905;Unigene019049;Unigene012789	Unigene0021257;Unigene0036052;Unigene0038412;Unigene0032651;Unigene0038411;Unigene0040689;Unigene0039304;Unigene0020808;Unigene0027001	Unigene035193;Unigene059532;Unigene059533;Unigene045344;Unigene059531;Unigene062041;Unigene055901;Unigene060011;Unigene062039;Unigene067790;Unigene059233;Unigene057330;Unigene059230;Unigene040318;Unigene059229;Unigene035192	Unigene0014917;Unigene0028801;Unigene0028800;Unigene0025274;Unigene0025275;Unigene0000419;Unigene0028038;Unigene0028799;Unigene0016880;Unigene0014915	Unigene027122;Unigene015359;Unigene035204;Unigene025975;Unigene026445;Unigene034891;Unigene003473;Unigene032260;Unigene003472;Unigene032261;Unigene017375	Unigene021838;Unigene029172;Unigene029627;Unigene047710;Unigene041923;Unigene041924;Unigene043696;Unigene047711;Unigene049708;Unigene034989	Unigene009141;Unigene011659;Unigene011836;Unigene017835;Unigene017838;Unigene020798;Unigene025719;Unigene026598;Unigene028926;Unigene033469;Unigene033748;Unigene033751;Unigene033753;Unigene033754
group12	127 genes,9 taxas	3	22	3	23	22	15	12	14	13	Unigene008950;Unigene005722;Unigene014774	Unigene0035440;Unigene0030507;Unigene0034830;Unigene0035310;Unigene0025955;Unigene0032232;Unigene0035307;Unigene0035487;Unigene0035494;Unigene0006977;Unigene0035511;Unigene0018329;Unigene0034979;Unigene0022036;Unigene0022389;Unigene0029236;Unigene0029563;Unigene0031842;Unigene0027825;Unigene0035523;Unigene0025139;Unigene0029378	Unigene016104;Unigene009032;Unigene025867	Unigene0028903;Unigene0035525;Unigene0041367;Unigene0030198;Unigene0041454;Unigene0035080;Unigene0035842;Unigene0023080;Unigene0041441;Unigene0041464;Unigene0013740;Unigene0034668;Unigene0040146;Unigene0041271;Unigene0029237;Unigene0027424;Unigene0036443;Unigene0041407;Unigene0041305;Unigene0038994;Unigene0021328;Unigene0010876;Unigene0017214	Unigene062369;Unigene024075;Unigene037249;Unigene058595;Unigene065593;Unigene056667;Unigene052877;Unigene032472;Unigene051933;Unigene066499;Unigene067741;Unigene067891;Unigene022077;Unigene067742;Unigene064787;Unigene039771;Unigene032469;Unigene035637;Unigene068052;Unigene064769;Unigene037072;Unigene038517	Unigene0027201;Unigene0013933;Unigene0027689;Unigene0030142;Unigene0022541;Unigene0029909;Unigene0030119;Unigene0018046;Unigene0030148;Unigene0024203;Unigene0024725;Unigene0028932;Unigene0020713;Unigene0001010;Unigene0024835	Unigene029095;Unigene013161;Unigene025315;Unigene040031;Unigene037360;Unigene031222;Unigene038006;Unigene020697;Unigene018529;Unigene027213;Unigene038007;Unigene029133	Unigene053339;Unigene040955;Unigene050199;Unigene051431;Unigene052945;Unigene053340;Unigene045657;Unigene039300;Unigene032005;Unigene021007;Unigene013445;Unigene050558;Unigene039717;Unigene046903	Unigene003524;Unigene005103;Unigene007686;Unigene010367;Unigene011875;Unigene023961;Unigene030967;Unigene033671;Unigene034193;Unigene007183;Unigene005394;Unigene013107;Unigene004856
group13	118 genes,9 taxas	13	15	11	15	14	16	11	12	11	Unigene000843;Unigene001224;Unigene006745;Unigene008212;Unigene013909;Unigene014603;Unigene014604;Unigene014932;Unigene014933;Unigene021467;Unigene022350;Unigene024035;Unigene026280	Unigene0011979;Unigene0022254;Unigene0024542;Unigene0025784;Unigene0028195;Unigene0033171;Unigene0033173;Unigene0020287;Unigene0020288;Unigene0024543;Unigene0028194;Unigene0028200;Unigene0034748;Unigene0024544;Unigene0025785	Unigene003481;Unigene010307;Unigene016768;Unigene016769;Unigene016958;Unigene017678;Unigene018263;Unigene018522;Unigene018523;Unigene025924;Unigene006986	Unigene0015694;Unigene0026178;Unigene0026179;Unigene0035543;Unigene0036049;Unigene0036050;Unigene0036831;Unigene0038797;Unigene0019701;Unigene0022057;Unigene0029032;Unigene0029033;Unigene0032924;Unigene0039239;Unigene0039797	Unigene020069;Unigene040741;Unigene041375;Unigene048816;Unigene059555;Unigene059556;Unigene059777;Unigene060533;Unigene060563;Unigene064063;Unigene064387;Unigene056661;Unigene060564;Unigene031131	Unigene0018407;Unigene0018408;Unigene0020112;Unigene0020113;Unigene0026138;Unigene0026139;Unigene0026994;Unigene0026995;Unigene0026997;Unigene0027000;Unigene0027001;Unigene0014538;Unigene0017185;Unigene0017186;Unigene0024346;Unigene0026999	Unigene002687;Unigene014619;Unigene014842;Unigene015636;Unigene024759;Unigene029575;Unigene029576;Unigene029997;Unigene036602;Unigene061859;Unigene023785	Unigene016891;Unigene025656;Unigene029820;Unigene036038;Unigene040308;Unigene040982;Unigene041510;Unigene043760;Unigene044629;Unigene044630;Unigene047987;Unigene038271	Unigene022298;Unigene024295;Unigene024617;Unigene024653;Unigene028754;Unigene029017;Unigene032088;Unigene032089;Unigene032415;Unigene032416;Unigene032550
group14	121 genes,9 taxas	5	14	5	16	20	13	17	17	14	Unigene003527;Unigene015267;Unigene025482;Unigene012348;Unigene017901	Unigene0010329;Unigene0008316;Unigene0018034;Unigene0047152;Unigene0018132;Unigene0026030;Unigene0008406;Unigene0008315;Unigene0012417;Unigene0011725;Unigene0001496;Unigene0004830;Unigene0006844;Unigene0027243	Unigene022248;Unigene025073;Unigene000820;Unigene019683;Unigene020952	Unigene0026545;Unigene0013693;Unigene0039576;Unigene0013273;Unigene0049489;Unigene0014562;Unigene0013244;Unigene0013432;Unigene0010772;Unigene0015373;Unigene0007230;Unigene0013902;Unigene0013751;Unigene0010773;Unigene0001319;Unigene0008069	Unigene045628;Unigene067538;Unigene067537;Unigene038571;Unigene023506;Unigene032381;Unigene035320;Unigene040390;Unigene050079;Unigene054210;Unigene066374;Unigene029289;Unigene038286;Unigene050952;Unigene035661;Unigene049630;Unigene033274;Unigene003266;Unigene031083;Unigene048971	Unigene0012648;Unigene0000586;Unigene0025758;Unigene0006948;Unigene0009866;Unigene0027749;Unigene0037739;Unigene0032883;Unigene0010810;Unigene0010811;Unigene0017648;Unigene0030867;Unigene0043503	Unigene008833;Unigene035821;Unigene002261;Unigene010348;Unigene015475;Unigene019786;Unigene035658;Unigene036780;Unigene037060;Unigene037983;Unigene003507;Unigene015220;Unigene021946;Unigene023532;Unigene015094;Unigene026242;Unigene013589	Unigene026448;Unigene023742;Unigene027602;Unigene050399;Unigene040765;Unigene042972;Unigene018285;Unigene022616;Unigene028284;Unigene038941;Unigene040134;Unigene052033;Unigene016766;Unigene014842;Unigene052803;Unigene052801;Unigene010962	Unigene000245;Unigene000473;Unigene001245;Unigene004200;Unigene008421;Unigene019295;Unigene038137;Unigene039047;Unigene039569;Unigene000505;Unigene012745;Unigene001918;Unigene015651;Unigene036204
group15	111 genes,9 taxas	10	13	11	13	14	14	10	12	14	Unigene013698;Unigene017107;Unigene002555;Unigene005497;Unigene015954;Unigene016520;Unigene021950;Unigene022224;Unigene007912;Unigene024198	Unigene0035190;Unigene0007565;Unigene0008440;Unigene0013120;Unigene0019584;Unigene0031908;Unigene0035439;Unigene0014667;Unigene0019583;Unigene0019586;Unigene0014666;Unigene0041891;Unigene0041892	Unigene008602;Unigene027308;Unigene000961;Unigene000962;Unigene005018;Unigene006283;Unigene013391;Unigene019293;Unigene020399;Unigene019299;Unigene002024	Unigene0041203;Unigene0020453;Unigene0024260;Unigene0029797;Unigene0037064;Unigene0041178;Unigene0041365;Unigene0035815;Unigene0024259;Unigene0024262;Unigene0041363;Unigene0035816;Unigene0020452	Unigene061949;Unigene064405;Unigene023771;Unigene028788;Unigene035201;Unigene056110;Unigene062284;Unigene062501;Unigene065241;Unigene064406;Unigene065243;Unigene050757;Unigene022323;Unigene064806	Unigene0026416;Unigene0016242;Unigene0016889;Unigene0016963;Unigene0027355;Unigene0028661;Unigene0029701;Unigene0029702;Unigene0016238;Unigene0016240;Unigene0029737;Unigene0014774;Unigene0016964;Unigene0037373	Unigene018389;Unigene031362;Unigene031363;Unigene019923;Unigene024970;Unigene025783;Unigene030876;Unigene036060;Unigene039082;Unigene038533	Unigene029693;Unigene033246;Unigene036839;Unigene047079;Unigene049287;Unigene049525;Unigene049806;Unigene050346;Unigene050347;Unigene050966;Unigene053294;Unigene049295	Unigene009390;Unigene010780;Unigene012106;Unigene023767;Unigene024244;Unigene024245;Unigene026360;Unigene027135;Unigene030071;Unigene033626;Unigene034928;Unigene034929;Unigene034930;Unigene036344
group16	91 genes,9 taxas	9	10	10	11	12	10	10	10	9	Unigene001099;Unigene001192;Unigene008327;Unigene012097;Unigene013124;Unigene014319;Unigene016349;Unigene019708;Unigene023961	Unigene0014017;Unigene0016868;Unigene0021061;Unigene0027552;Unigene0030501;Unigene0030502;Unigene0034294;Unigene0034295;Unigene0018424;Unigene0021354	Unigene001137;Unigene005741;Unigene009809;Unigene010479;Unigene012631;Unigene012632;Unigene014151;Unigene016648;Unigene018371;Unigene025874	Unigene0032560;Unigene0034547;Unigene0037219;Unigene0038278;Unigene0038515;Unigene0037220;Unigene0023931;Unigene0030163;Unigene0033054;Unigene0025115;Unigene0013739	Unigene033236;Unigene036158;Unigene037777;Unigene049333;Unigene059347;Unigene059352;Unigene059697;Unigene060183;Unigene062976;Unigene037341;Unigene059348;Unigene060182	Unigene0016495;Unigene0017728;Unigene0018667;Unigene0019658;Unigene0020667;Unigene0026333;Unigene0026334;Unigene0019659;Unigene0018599;Unigene0019657	Unigene009864;Unigene011092;Unigene019985;Unigene023147;Unigene025156;Unigene027675;Unigene030168;Unigene030169;Unigene030170;Unigene034294	Unigene025033;Unigene030232;Unigene034548;Unigene037759;Unigene044437;Unigene044829;Unigene045319;Unigene046020;Unigene046021;Unigene048355	Unigene016512;Unigene016842;Unigene020610;Unigene024296;Unigene024371;Unigene028352;Unigene029797;Unigene031151;Unigene032512
group17	108 genes,9 taxas	11	13	11	11	15	11	13	13	10	Unigene002135;Unigene013010;Unigene021720;Unigene026689;Unigene011060;Unigene015446;Unigene026611;Unigene011927;Unigene016203;Unigene000400;Unigene004727	Unigene0006789;Unigene0029848;Unigene0019950;Unigene0019951;Unigene0024201;Unigene0034858;Unigene0021275;Unigene0028904;Unigene0028906;Unigene0030938;Unigene0031162;Unigene0031163;Unigene0013283	Unigene004275;Unigene011741;Unigene019279;Unigene004644;Unigene019055;Unigene023036;Unigene023150;Unigene013216;Unigene014425;Unigene018591;Unigene026554	Unigene0028905;Unigene0032264;Unigene0037650;Unigene0039719;Unigene0041075;Unigene0041189;Unigene0020821;Unigene0022928;Unigene0026509;Unigene0019239;Unigene0026510	Unigene033503;Unigene040661;Unigene045407;Unigene045567;Unigene058649;Unigene062948;Unigene022343;Unigene036970;Unigene059965;Unigene022342;Unigene034424;Unigene066897;Unigene066898;Unigene043683;Unigene045406	Unigene0000210;Unigene0015139;Unigene0019621;Unigene0016045;Unigene0024960;Unigene0024961;Unigene0029684;Unigene0016094;Unigene0019623;Unigene0019622;Unigene0027435	Unigene023575;Unigene025953;Unigene032357;Unigene062196;Unigene004227;Unigene001189;Unigene021826;Unigene034047;Unigene013189;Unigene013782;Unigene007688;Unigene019437;Unigene011957	Unigene020311;Unigene038839;Unigene044675;Unigene045489;Unigene045490;Unigene048234;Unigene048235;Unigene036209;Unigene053218;Unigene024986;Unigene029955;Unigene032056;Unigene032057	Unigene010523;Unigene012581;Unigene013075;Unigene017234;Unigene019871;Unigene024372;Unigene027679;Unigene031089;Unigene032304;Unigene033909
group18	84 genes,9 taxas	10	9	11	8	11	6	9	10	10	Unigene000897;Unigene006256;Unigene008857;Unigene011369;Unigene014986;Unigene010338;Unigene010339;Unigene014985;Unigene005460;Unigene024264	Unigene0017856;Unigene0019277;Unigene0019278;Unigene0028542;Unigene0026460;Unigene0026461;Unigene0029688;Unigene0009703;Unigene0021028	Unigene002843;Unigene004796;Unigene010231;Unigene010964;Unigene014479;Unigene017748;Unigene009795;Unigene017746;Unigene017747;Unigene014480;Unigene014478	Unigene0025985;Unigene0027581;Unigene0030131;Unigene0030180;Unigene0036466;Unigene0023145;Unigene0023146;Unigene0036634	Unigene030317;Unigene037200;Unigene038493;Unigene041838;Unigene045502;Unigene050935;Unigene060733;Unigene062628;Unigene062630;Unigene030610;Unigene050934	Unigene0023061;Unigene0024266;Unigene0023196;Unigene0023804;Unigene0015967;Unigene0003591	Unigene018770;Unigene023517;Unigene023817;Unigene024593;Unigene026438;Unigene014593;Unigene023212;Unigene036881;Unigene036882	Unigene021219;Unigene023196;Unigene043915;Unigene043916;Unigene022502;Unigene029622;Unigene038937;Unigene030091;Unigene036099;Unigene021762	Unigene008667;Unigene010483;Unigene010518;Unigene013549;Unigene018253;Unigene019985;Unigene021463;Unigene021740;Unigene022577;Unigene022578
group19	82 genes,9 taxas	7	8	7	8	11	9	9	10	13	Unigene024442;Unigene001994;Unigene006262;Unigene006439;Unigene026737;Unigene024970;Unigene006263	Unigene0021448;Unigene0030117;Unigene0033625;Unigene0024924;Unigene0029260;Unigene0021447;Unigene0004296;Unigene0023015	Unigene018161;Unigene019396;Unigene024463;Unigene028260;Unigene016749;Unigene018835;Unigene025866	Unigene0039285;Unigene0029204;Unigene0038122;Unigene0019541;Unigene0025593;Unigene0036647;Unigene0038123;Unigene0019540	Unigene027342;Unigene050221;Unigene057541;Unigene061978;Unigene027343;Unigene059601;Unigene060266;Unigene052765;Unigene063665;Unigene000713;Unigene063666	Unigene0008783;Unigene0018130;Unigene0021360;Unigene0020898;Unigene0040951;Unigene0014794;Unigene0014793;Unigene0033505;Unigene0002688	Unigene022152;Unigene022210;Unigene031941;Unigene034892;Unigene019145;Unigene033314;Unigene020636;Unigene034780;Unigene031211	Unigene029297;Unigene037407;Unigene039635;Unigene040120;Unigene041768;Unigene048394;Unigene048900;Unigene048908;Unigene013934;Unigene020671	Unigene000457;Unigene000747;Unigene007235;Unigene007407;Unigene024719;Unigene027716;Unigene027717;Unigene028935;Unigene029840;Unigene035062;Unigene037043;Unigene003316;Unigene012852
group20	83 genes,9 taxas	10	9	9	8	11	9	10	9	8	Unigene001644;Unigene002649;Unigene009607;Unigene011974;Unigene013118;Unigene013122;Unigene024165;Unigene014505;Unigene013120;Unigene013119	Unigene0016650;Unigene0017045;Unigene0021027;Unigene0024002;Unigene0025304;Unigene0028331;Unigene0030679;Unigene0010248;Unigene0012152	Unigene000018;Unigene010280;Unigene014699;Unigene018531;Unigene019899;Unigene023252;Unigene027572;Unigene002285;Unigene009636	Unigene0025079;Unigene0036448;Unigene0036852;Unigene0037926;Unigene0038653;Unigene0014421;Unigene0035288;Unigene0024725	Unigene053637;Unigene054136;Unigene054138;Unigene055322;Unigene058862;Unigene065773;Unigene031878;Unigene058197;Unigene063065;Unigene012235;Unigene047795	Unigene0013231;Unigene0014883;Unigene0016390;Unigene0026362;Unigene0027301;Unigene0028967;Unigene0006198;Unigene0023934;Unigene0009750	Unigene010729;Unigene015570;Unigene024052;Unigene029637;Unigene033152;Unigene035228;Unigene009956;Unigene035230;Unigene035231;Unigene035232	Unigene025726;Unigene025963;Unigene026985;Unigene032019;Unigene037384;Unigene040919;Unigene050897;Unigene048336;Unigene050901	Unigene010484;Unigene014244;Unigene017513;Unigene020065;Unigene022896;Unigene027493;Unigene028457;Unigene031346
group21	90 genes,9 taxas	10	9	10	9	10	9	12	11	10	Unigene006081;Unigene006082;Unigene006186;Unigene006185;Unigene007563;Unigene011890;Unigene014764;Unigene017319;Unigene024845;Unigene024080	Unigene0023305;Unigene0031184;Unigene0031185;Unigene0014381;Unigene0015016;Unigene0018206;Unigene0022246;Unigene0029481;Unigene0031449	Unigene000172;Unigene008681;Unigene015365;Unigene023354;Unigene001523;Unigene009420;Unigene016016;Unigene018611;Unigene023063;Unigene025911	Unigene0029122;Unigene0038592;Unigene0038593;Unigene0019798;Unigene0031060;Unigene0034507;Unigene0034508;Unigene0034556;Unigene0035652	Unigene032100;Unigene039482;Unigene039483;Unigene065885;Unigene041767;Unigene042967;Unigene045401;Unigene049758;Unigene055828;Unigene058954	Unigene0028737;Unigene0028738;Unigene0009406;Unigene0012193;Unigene0013651;Unigene0020478;Unigene0020479;Unigene0027989;Unigene0003129	Unigene002328;Unigene020232;Unigene029727;Unigene031086;Unigene008005;Unigene011952;Unigene013548;Unigene019718;Unigene030750;Unigene036003;Unigene057600;Unigene032290	Unigene025092;Unigene027612;Unigene029415;Unigene029416;Unigene029417;Unigene034940;Unigene035370;Unigene038278;Unigene039801;Unigene021181;Unigene047290	Unigene011235;Unigene012332;Unigene016464;Unigene021441;Unigene023841;Unigene024564;Unigene024692;Unigene025356;Unigene025357;Unigene028844
group22	88 genes,9 taxas	9	13	8	12	9	10	11	9	7	Unigene005553;Unigene014031;Unigene014521;Unigene014522;Unigene022408;Unigene005284;Unigene000174;Unigene016098;Unigene005552	Unigene0012336;Unigene0018703;Unigene0024217;Unigene0033612;Unigene0030022;Unigene0030023;Unigene0034101;Unigene0033611;Unigene0033613;Unigene0033615;Unigene0018704;Unigene0024219;Unigene0042092	Unigene021790;Unigene012405;Unigene016687;Unigene019534;Unigene008371;Unigene008572;Unigene012149;Unigene014259	Unigene0024301;Unigene0034338;Unigene0040263;Unigene0040538;Unigene0018708;Unigene0040009;Unigene0040010;Unigene0040397;Unigene0040539;Unigene0034336;Unigene0031352;Unigene0026662	Unigene053639;Unigene059364;Unigene062598;Unigene065711;Unigene062478;Unigene062479;Unigene062700;Unigene050108;Unigene059365	Unigene0013575;Unigene0037343;Unigene0010217;Unigene0023192;Unigene0044152;Unigene0020492;Unigene0026380;Unigene0026381;Unigene0013574;Unigene0010216	Unigene016183;Unigene014449;Unigene023998;Unigene029471;Unigene029472;Unigene009136;Unigene013688;Unigene031728;Unigene031765;Unigene017019;Unigene029469	Unigene033251;Unigene033252;Unigene036355;Unigene039280;Unigene039663;Unigene041403;Unigene041405;Unigene022422;Unigene044990	Unigene002414;Unigene010725;Unigene025413;Unigene029733;Unigene029867;Unigene030778;Unigene031695
group23	55 genes,9 taxas	6	6	5	7	6	7	6	6	6	Unigene008070;Unigene012653;Unigene014575;Unigene022400;Unigene008069;Unigene023978	Unigene0031197;Unigene0034637;Unigene0034765;Unigene0040425;Unigene0026044;Unigene0014225	Unigene002166;Unigene005221;Unigene016438;Unigene016439;Unigene016075	Unigene0032040;Unigene0035667;Unigene0035668;Unigene0030719;Unigene0035666;Unigene0030644;Unigene0030718	Unigene035734;Unigene045262;Unigene045263;Unigene058270;Unigene065523;Unigene062871	Unigene0011917;Unigene0028297;Unigene0028298;Unigene0022195;Unigene0013980;Unigene0040891;Unigene0013981	Unigene021970;Unigene029122;Unigene031890;Unigene026459;Unigene016773;Unigene038465	Unigene030230;Unigene039294;Unigene045099;Unigene025381;Unigene045186;Unigene014681	Unigene008118;Unigene014986;Unigene016594;Unigene017458;Unigene021924;Unigene030848
group24	100 genes,9 taxas	8	12	10	13	10	12	13	12	10	Unigene026548;Unigene000409;Unigene016192;Unigene021568;Unigene014217;Unigene016040;Unigene021378;Unigene021512	Unigene0017535;Unigene0010852;Unigene0023023;Unigene0024261;Unigene0024606;Unigene0016365;Unigene0024935;Unigene0033505;Unigene0033506;Unigene0024933;Unigene0014158;Unigene0024608	Unigene010915;Unigene014139;Unigene015061;Unigene016778;Unigene021778;Unigene023869;Unigene016274;Unigene016427;Unigene016428;Unigene017119	Unigene0019727;Unigene0021651;Unigene0022757;Unigene0023817;Unigene0029564;Unigene0032125;Unigene0022182;Unigene0027051;Unigene0032126;Unigene0038553;Unigene0020547;Unigene0038552;Unigene0021641	Unigene037613;Unigene032453;Unigene035692;Unigene043847;Unigene055649;Unigene039095;Unigene042536;Unigene045457;Unigene036850;Unigene011080	Unigene0021143;Unigene0009326;Unigene0010337;Unigene0010338;Unigene0010402;Unigene0021290;Unigene0011433;Unigene0014195;Unigene0021142;Unigene0021144;Unigene0017316;Unigene0015625	Unigene021598;Unigene003064;Unigene003847;Unigene010520;Unigene011269;Unigene030410;Unigene042446;Unigene002116;Unigene009553;Unigene040171;Unigene046533;Unigene022696;Unigene008637	Unigene017333;Unigene018523;Unigene018763;Unigene020695;Unigene023663;Unigene027822;Unigene033276;Unigene034541;Unigene038549;Unigene025500;Unigene032218;Unigene028872	Unigene008317;Unigene009760;Unigene010041;Unigene014068;Unigene014599;Unigene017429;Unigene025983;Unigene027528;Unigene028182;Unigene029963
group25	95 genes,9 taxas	9	11	10	11	10	10	10	14	10	Unigene012045;Unigene020280;Unigene022235;Unigene023726;Unigene023988;Unigene024030;Unigene024806;Unigene001245;Unigene001246	Unigene0013934;Unigene0018683;Unigene0019030;Unigene0022095;Unigene0024710;Unigene0025280;Unigene0025366;Unigene0025489;Unigene0030457;Unigene0032560;Unigene0000355	Unigene000292;Unigene004457;Unigene009606;Unigene013259;Unigene013716;Unigene016695;Unigene017451;Unigene026285;Unigene002724;Unigene027760	Unigene0021080;Unigene0034410;Unigene0036748;Unigene0037047;Unigene0038354;Unigene0039037;Unigene0039100;Unigene0039363;Unigene0041011;Unigene0028310;Unigene0015420	Unigene042364;Unigene042902;Unigene052887;Unigene053566;Unigene053923;Unigene054142;Unigene054610;Unigene057759;Unigene061336;Unigene033722	Unigene0004696;Unigene0006288;Unigene0006289;Unigene0010198;Unigene0011877;Unigene0017541;Unigene0023011;Unigene0034824;Unigene0006254;Unigene0028326	Unigene007923;Unigene008873;Unigene014880;Unigene018357;Unigene025495;Unigene026877;Unigene031613;Unigene035796;Unigene062106;Unigene025600	Unigene028484;Unigene036032;Unigene036100;Unigene037225;Unigene039327;Unigene041818;Unigene041894;Unigene044172;Unigene047593;Unigene023678;Unigene024585;Unigene024586;Unigene001283;Unigene032947	Unigene022433;Unigene026262;Unigene026324;Unigene028458;Unigene029143;Unigene031269;Unigene031421;Unigene031422;Unigene032041;Unigene036201
group26	98 genes,8 taxas	3	12	0	21	25	9	11	10	7	Unigene015100;Unigene012700;Unigene013908	Unigene0033154;Unigene0035365;Unigene0034703;Unigene0035526;Unigene0035407;Unigene0002012;Unigene0028055;Unigene0010386;Unigene0025250;Unigene0025843;Unigene0034944;Unigene0046292	-	Unigene0034358;Unigene0030423;Unigene0038738;Unigene0035978;Unigene0034615;Unigene0041428;Unigene0041458;Unigene0024683;Unigene0026651;Unigene0029176;Unigene0035099;Unigene0035485;Unigene0021061;Unigene0018648;Unigene0034373;Unigene0013458;Unigene0033051;Unigene0034376;Unigene0033049;Unigene0039814;Unigene0024375	Unigene045466;Unigene053449;Unigene056136;Unigene061047;Unigene066324;Unigene039829;Unigene041090;Unigene051742;Unigene057067;Unigene055918;Unigene067268;Unigene068859;Unigene027087;Unigene051398;Unigene054555;Unigene057069;Unigene030849;Unigene068181;Unigene029621;Unigene050596;Unigene054392;Unigene068184;Unigene068861;Unigene052622;Unigene068860	Unigene0028277;Unigene0014546;Unigene0028719;Unigene0008689;Unigene0033121;Unigene0017570;Unigene0023522;Unigene0029740;Unigene0007362	Unigene028381;Unigene020759;Unigene037656;Unigene039781;Unigene037036;Unigene036573;Unigene037851;Unigene016473;Unigene024073;Unigene034126;Unigene038056	Unigene052601;Unigene053437;Unigene038660;Unigene039372;Unigene037920;Unigene025758;Unigene052251;Unigene024593;Unigene052253;Unigene039375	Unigene002262;Unigene011357;Unigene031074;Unigene033065;Unigene034019;Unigene034829;Unigene035180
group27	81 genes,9 taxas	8	11	8	10	9	10	9	9	7	Unigene006586;Unigene000848;Unigene001571;Unigene002517;Unigene006838;Unigene009058;Unigene009627;Unigene027082	Unigene0004234;Unigene0017753;Unigene0026653;Unigene0027948;Unigene0029739;Unigene0030479;Unigene0010865;Unigene0010883;Unigene0033032;Unigene0020025;Unigene0007557	Unigene014443;Unigene002953;Unigene013226;Unigene014710;Unigene017184;Unigene018585;Unigene020580;Unigene010728	Unigene0025583;Unigene0037944;Unigene0038232;Unigene0038580;Unigene0039200;Unigene0040535;Unigene0018070;Unigene0040537;Unigene0014724;Unigene0025582	Unigene050485;Unigene048558;Unigene051251;Unigene051699;Unigene053884;Unigene054762;Unigene058487;Unigene063034;Unigene038560	Unigene0017843;Unigene0012770;Unigene0018071;Unigene0019582;Unigene0024475;Unigene0024476;Unigene0028780;Unigene0015920;Unigene0015921;Unigene0017844	Unigene023828;Unigene014207;Unigene017058;Unigene022041;Unigene027594;Unigene028677;Unigene028678;Unigene029577;Unigene006223	Unigene026996;Unigene041428;Unigene042793;Unigene046807;Unigene020716;Unigene038019;Unigene038494;Unigene040293;Unigene041378	Unigene010151;Unigene018838;Unigene029498;Unigene029788;Unigene030029;Unigene035133;Unigene005958
group28	62 genes,9 taxas	4	7	4	8	9	9	9	8	4	Unigene001905;Unigene010714;Unigene011187;Unigene014987	Unigene0004619;Unigene0023505;Unigene0023661;Unigene0023927;Unigene0026749;Unigene0009495;Unigene0000639	Unigene000793;Unigene016480;Unigene018089;Unigene020772	Unigene0025907;Unigene0029756;Unigene0034636;Unigene0035403;Unigene0021040;Unigene0021556;Unigene0015177;Unigene0019404	Unigene026840;Unigene033134;Unigene041471;Unigene041472;Unigene045107;Unigene050033;Unigene066828;Unigene023642;Unigene019970	Unigene0014223;Unigene0016476;Unigene0017221;Unigene0019968;Unigene0020367;Unigene0021766;Unigene0026018;Unigene0024794;Unigene0006156	Unigene013775;Unigene020558;Unigene030574;Unigene031805;Unigene033869;Unigene000160;Unigene030577;Unigene011719;Unigene011720	Unigene040209;Unigene022794;Unigene029325;Unigene021279;Unigene033049;Unigene035730;Unigene016617;Unigene049311	Unigene008299;Unigene016312;Unigene027637;Unigene028802
group29	60 genes,9 taxas	8	7	5	7	6	5	8	7	7	Unigene013410;Unigene012476;Unigene015900;Unigene002446;Unigene007394;Unigene009008;Unigene015756;Unigene015755	Unigene0022076;Unigene0034940;Unigene0034941;Unigene0020808;Unigene0033329;Unigene0022992;Unigene0035306	Unigene013207;Unigene019869;Unigene019928;Unigene006696;Unigene018153	Unigene0037723;Unigene0023217;Unigene0018937;Unigene0018938;Unigene0021075;Unigene0024113;Unigene0011267	Unigene065131;Unigene047532;Unigene068520;Unigene052782;Unigene056251;Unigene062728	Unigene0017643;Unigene0029913;Unigene0029916;Unigene0043253;Unigene0014782	Unigene032723;Unigene033959;Unigene039430;Unigene022692;Unigene023315;Unigene036159;Unigene039433;Unigene039432	Unigene051859;Unigene039393;Unigene045644;Unigene047401;Unigene052694;Unigene021159;Unigene052691	Unigene000152;Unigene011100;Unigene015980;Unigene029249;Unigene031507;Unigene032971;Unigene035306
group30	83 genes,9 taxas	11	9	10	10	9	7	8	9	10	Unigene000140;Unigene000352;Unigene002125;Unigene003228;Unigene009434;Unigene009436;Unigene011117;Unigene011323;Unigene011903;Unigene011324;Unigene011119	Unigene0017160;Unigene0021515;Unigene0022587;Unigene0023268;Unigene0023269;Unigene0023271;Unigene0028381;Unigene0028382;Unigene0028383	Unigene002017;Unigene004670;Unigene004739;Unigene004740;Unigene012793;Unigene012794;Unigene013133;Unigene013134;Unigene013265;Unigene016344	Unigene0019744;Unigene0029147;Unigene0030009;Unigene0031846;Unigene0032492;Unigene0034001;Unigene0034002;Unigene0034414;Unigene0034415;Unigene0031845	Unigene028906;Unigene036066;Unigene047867;Unigene047868;Unigene047988;Unigene054291;Unigene054294;Unigene061318;Unigene061320	Unigene0007119;Unigene0016539;Unigene0016540;Unigene0020142;Unigene0021233;Unigene0021502;Unigene0044333	Unigene017371;Unigene018125;Unigene018710;Unigene025065;Unigene026049;Unigene026050;Unigene032045;Unigene062834	Unigene021625;Unigene025534;Unigene025683;Unigene029139;Unigene038920;Unigene039129;Unigene041487;Unigene050709;Unigene050713	Unigene012227;Unigene014005;Unigene015166;Unigene016539;Unigene019648;Unigene020625;Unigene020627;Unigene020838;Unigene020839;Unigene028784
group31	42 genes,9 taxas	5	4	5	4	4	5	5	5	5	Unigene007932;Unigene013986;Unigene020066;Unigene021764;Unigene013987	Unigene0016002;Unigene0026273;Unigene0027344;Unigene0027747	Unigene004517;Unigene011756;Unigene014689;Unigene015131;Unigene016466	Unigene0026525;Unigene0032867;Unigene0032934;Unigene0033624	Unigene030162;Unigene047214;Unigene051597;Unigene054171	Unigene0011834;Unigene0022525;Unigene0025214;Unigene0026631;Unigene0011836	Unigene002559;Unigene018692;Unigene021572;Unigene028396;Unigene032779	Unigene037230;Unigene038208;Unigene038457;Unigene041971;Unigene045183	Unigene018444;Unigene020389;Unigene026798;Unigene029594;Unigene033958
group32	81 genes,9 taxas	9	8	9	7	10	8	12	9	9	Unigene021960;Unigene027013;Unigene002665;Unigene016039;Unigene021566;Unigene011132;Unigene011133;Unigene028235;Unigene018467	Unigene0018140;Unigene0016269;Unigene0026039;Unigene0029143;Unigene0018139;Unigene0034795;Unigene0034796;Unigene0026040	Unigene008225;Unigene003847;Unigene011284;Unigene014314;Unigene018072;Unigene015892;Unigene017646;Unigene016318;Unigene016320	Unigene0025397;Unigene0023340;Unigene0024268;Unigene0031547;Unigene0039185;Unigene0038503;Unigene0028191	Unigene028505;Unigene031611;Unigene058459;Unigene032690;Unigene033897;Unigene047090;Unigene056494;Unigene041891;Unigene064335;Unigene025772	Unigene0022575;Unigene0014430;Unigene0021672;Unigene0017877;Unigene0017878;Unigene0020945;Unigene0020946;Unigene0023457	Unigene003772;Unigene024825;Unigene027296;Unigene010443;Unigene015559;Unigene015560;Unigene017301;Unigene019575;Unigene030163;Unigene023380;Unigene025366;Unigene032601	Unigene021330;Unigene026407;Unigene028509;Unigene028579;Unigene033791;Unigene037686;Unigene040062;Unigene040063;Unigene021025	Unigene003294;Unigene017467;Unigene024675;Unigene026444;Unigene028785;Unigene030669;Unigene030670;Unigene031727;Unigene036104
group33	71 genes,9 taxas	7	8	7	11	9	8	8	7	6	Unigene003900;Unigene011533;Unigene017396;Unigene006240;Unigene008431;Unigene013077;Unigene015394	Unigene0026887;Unigene0026888;Unigene0031547;Unigene0033729;Unigene0034327;Unigene0024379;Unigene0024382;Unigene0035430	Unigene004296;Unigene017922;Unigene019413;Unigene004396;Unigene010097;Unigene016627;Unigene020255	Unigene0027885;Unigene0038714;Unigene0039726;Unigene0033762;Unigene0041228;Unigene0020896;Unigene0020895;Unigene0041296;Unigene0027484;Unigene0027886;Unigene0041297	Unigene055903;Unigene061006;Unigene065314;Unigene057937;Unigene067037;Unigene067940;Unigene067939;Unigene068463;Unigene068719	Unigene0025040;Unigene0025041;Unigene0043515;Unigene0012996;Unigene0028433;Unigene0029955;Unigene0013032;Unigene0011127	Unigene011301;Unigene016942;Unigene031878;Unigene028417;Unigene029829;Unigene038809;Unigene039774;Unigene039775	Unigene031879;Unigene042108;Unigene043416;Unigene049042;Unigene049440;Unigene050961;Unigene052592	Unigene018000;Unigene020649;Unigene025491;Unigene033484;Unigene033998;Unigene034621
group34	64 genes,9 taxas	7	7	7	7	7	7	7	7	8	Unigene015931;Unigene026149;Unigene011183;Unigene012654;Unigene015509;Unigene016364;Unigene026812	Unigene0032460;Unigene0033403;Unigene0022890;Unigene0027250;Unigene0028185;Unigene0030338;Unigene0019035	Unigene010466;Unigene016667;Unigene005068;Unigene009463;Unigene014064;Unigene017043;Unigene017500	Unigene0020845;Unigene0037894;Unigene0028437;Unigene0034090;Unigene0036313;Unigene0039979;Unigene0036027	Unigene054658;Unigene064907;Unigene044794;Unigene052127;Unigene057064;Unigene063040;Unigene059307	Unigene0009597;Unigene0030052;Unigene0013846;Unigene0017640;Unigene0023581;Unigene0026816;Unigene0027362	Unigene007788;Unigene035266;Unigene013344;Unigene021815;Unigene025186;Unigene031244;Unigene020497	Unigene030805;Unigene042811;Unigene044383;Unigene044472;Unigene047484;Unigene047623;Unigene039152	Unigene013925;Unigene015467;Unigene017187;Unigene017708;Unigene019496;Unigene019729;Unigene020454;Unigene033524
group35	61 genes,9 taxas	6	8	6	8	7	8	6	7	5	Unigene006493;Unigene013691;Unigene013692;Unigene014519;Unigene014587;Unigene021539	Unigene0025308;Unigene0034445;Unigene0019701;Unigene0020708;Unigene0020709;Unigene0031198;Unigene0034446;Unigene0034447	Unigene009492;Unigene013008;Unigene017484;Unigene022992;Unigene001194;Unigene019980	Unigene0025551;Unigene0020862;Unigene0030802;Unigene0030803;Unigene0041196;Unigene0027419;Unigene0027420;Unigene0036592	Unigene055289;Unigene061309;Unigene049649;Unigene050677;Unigene065418;Unigene065957;Unigene061311	Unigene0017255;Unigene0011761;Unigene0011762;Unigene0025719;Unigene0029304;Unigene0029307;Unigene0018626;Unigene0018627	Unigene025270;Unigene030757;Unigene024386;Unigene033542;Unigene038074;Unigene038077	Unigene030216;Unigene042694;Unigene044632;Unigene046312;Unigene046313;Unigene044857;Unigene049456	Unigene023866;Unigene028136;Unigene030012;Unigene033676;Unigene034647
group36	45 genes,9 taxas	6	5	5	5	6	4	5	6	3	Unigene001118;Unigene007138;Unigene007139;Unigene008317;Unigene013243;Unigene023824	Unigene0008288;Unigene0025096;Unigene0031105;Unigene0031106;Unigene0032387	Unigene006925;Unigene007931;Unigene012837;Unigene017274;Unigene019006	Unigene0017445;Unigene0025404;Unigene0032509;Unigene0035912;Unigene0037385	Unigene045084;Unigene046217;Unigene050036;Unigene052044;Unigene062799;Unigene037413	Unigene0019415;Unigene0020786;Unigene0026724;Unigene0027567	Unigene021247;Unigene022940;Unigene023816;Unigene030512;Unigene035691	Unigene026757;Unigene027848;Unigene041324;Unigene037789;Unigene040786;Unigene042748	Unigene006344;Unigene020900;Unigene028411
group37	65 genes,9 taxas	5	8	6	8	9	7	7	6	9	Unigene002878;Unigene011103;Unigene015760;Unigene000577;Unigene023815	Unigene0023339;Unigene0016977;Unigene0024025;Unigene0034426;Unigene0024637;Unigene0024636;Unigene0034730;Unigene0024024	Unigene012110;Unigene020100;Unigene008842;Unigene010822;Unigene002799;Unigene012111	Unigene0030545;Unigene0014660;Unigene0019210;Unigene0036306;Unigene0037203;Unigene0018139;Unigene0022417;Unigene0004030	Unigene068228;Unigene068227;Unigene022498;Unigene031795;Unigene045525;Unigene059850;Unigene061753;Unigene066377;Unigene067893	Unigene0026120;Unigene0001730;Unigene0016667;Unigene0029864;Unigene0020090;Unigene0020091;Unigene0021205	Unigene026513;Unigene026514;Unigene033217;Unigene034834;Unigene035918;Unigene036577;Unigene037753	Unigene047129;Unigene050979;Unigene043108;Unigene047213;Unigene048532;Unigene047127	Unigene004230;Unigene017232;Unigene017233;Unigene025482;Unigene037386;Unigene039014;Unigene007436;Unigene008894;Unigene003293
group38	70 genes,9 taxas	6	8	5	9	7	9	9	9	8	Unigene006899;Unigene002719;Unigene006802;Unigene011616;Unigene015611;Unigene018104	Unigene0021013;Unigene0010366;Unigene0023933;Unigene0025747;Unigene0028802;Unigene0032857;Unigene0032858;Unigene0035350	Unigene000801;Unigene013280;Unigene019453;Unigene020130;Unigene026259	Unigene0033117;Unigene0025721;Unigene0029691;Unigene0031451;Unigene0036934;Unigene0038238;Unigene0038770;Unigene0041359;Unigene0029690	Unigene038100;Unigene038163;Unigene053399;Unigene053708;Unigene054797;Unigene065497;Unigene066865	Unigene0009160;Unigene0010749;Unigene0014635;Unigene0016968;Unigene0022269;Unigene0027160;Unigene0027849;Unigene0029748;Unigene0016969	Unigene008860;Unigene002301;Unigene004349;Unigene013458;Unigene027318;Unigene028334;Unigene030679;Unigene039473;Unigene039474	Unigene027176;Unigene028135;Unigene031835;Unigene036819;Unigene038326;Unigene039176;Unigene040823;Unigene045103;Unigene051686	Unigene009215;Unigene022772;Unigene030103;Unigene032603;Unigene033089;Unigene035256;Unigene038542;Unigene035257
group39	58 genes,9 taxas	7	7	6	6	7	6	8	6	5	Unigene007828;Unigene013820;Unigene015681;Unigene026771;Unigene001933;Unigene002023;Unigene018285	Unigene0008037;Unigene0017305;Unigene0018144;Unigene0023731;Unigene0023407;Unigene0023728;Unigene0034773	Unigene000845;Unigene005108;Unigene010130;Unigene018951;Unigene010425;Unigene015340	Unigene0027149;Unigene0027899;Unigene0029662;Unigene0021484;Unigene0037761;Unigene0037122	Unigene027301;Unigene031107;Unigene032884;Unigene044742;Unigene013793;Unigene045023;Unigene032885	Unigene0013536;Unigene0019666;Unigene0029137;Unigene0043596;Unigene0003762;Unigene0023586	Unigene014334;Unigene017092;Unigene029161;Unigene032293;Unigene038215;Unigene042569;Unigene022204;Unigene028870	Unigene046917;Unigene032460;Unigene038986;Unigene050342;Unigene048779;Unigene040619	Unigene011999;Unigene022034;Unigene022090;Unigene022550;Unigene032511
group40	64 genes,9 taxas	7	8	5	6	9	5	8	9	7	Unigene024963;Unigene010028;Unigene014638;Unigene015703;Unigene017127;Unigene022771;Unigene023668	Unigene0019041;Unigene0020003;Unigene0020004;Unigene0029315;Unigene0029752;Unigene0014032;Unigene0014033;Unigene0046625	Unigene014572;Unigene004798;Unigene011080;Unigene014573;Unigene026145	Unigene0025070;Unigene0025219;Unigene0032889;Unigene0033378;Unigene0037161;Unigene0038659	Unigene030548;Unigene045577;Unigene052162;Unigene053846;Unigene054178;Unigene056352;Unigene064027;Unigene044500;Unigene054177	Unigene0004680;Unigene0009536;Unigene0010601;Unigene0016647;Unigene0029514	Unigene034995;Unigene008380;Unigene008871;Unigene021564;Unigene023698;Unigene029517;Unigene034996;Unigene026746	Unigene025765;Unigene033020;Unigene033197;Unigene033741;Unigene038106;Unigene044971;Unigene037327;Unigene019292;Unigene038111	Unigene009900;Unigene013529;Unigene015382;Unigene023424;Unigene023425;Unigene032055;Unigene008436
group41	51 genes,9 taxas	5	6	6	6	6	5	6	6	5	Unigene001048;Unigene001049;Unigene008830;Unigene011639;Unigene022225	Unigene0017979;Unigene0020888;Unigene0021675;Unigene0025498;Unigene0025654;Unigene0015871	Unigene006534;Unigene007003;Unigene008289;Unigene008290;Unigene009577;Unigene016580	Unigene0024817;Unigene0027300;Unigene0031565;Unigene0032953;Unigene0040989;Unigene0020745	Unigene034086;Unigene035758;Unigene044905;Unigene045130;Unigene052359;Unigene052720	Unigene0010759;Unigene0016100;Unigene0019685;Unigene0023559;Unigene0024347	Unigene017552;Unigene021846;Unigene022333;Unigene022680;Unigene023826;Unigene034033	Unigene021402;Unigene024492;Unigene032748;Unigene040970;Unigene041370;Unigene041826	Unigene010875;Unigene014558;Unigene022988;Unigene027429;Unigene013093
group42	72 genes,9 taxas	10	7	8	7	8	8	9	7	8	Unigene001560;Unigene002177;Unigene011178;Unigene011179;Unigene011180;Unigene023893;Unigene010682;Unigene010683;Unigene002477;Unigene002899	Unigene0018964;Unigene0024028;Unigene0024976;Unigene0024977;Unigene0020865;Unigene0021417;Unigene0026593	Unigene001484;Unigene007298;Unigene010803;Unigene011792;Unigene017473;Unigene017474;Unigene002364;Unigene026195	Unigene0026687;Unigene0027236;Unigene0032026;Unigene0036105;Unigene0034101;Unigene0024735;Unigene0033643	Unigene033807;Unigene043767;Unigene048309;Unigene059046;Unigene052264;Unigene052265;Unigene036364;Unigene059715	Unigene0023030;Unigene0024030;Unigene0036461;Unigene0024031;Unigene0024033;Unigene0023034;Unigene0024032;Unigene0023730	Unigene013383;Unigene013384;Unigene022785;Unigene027361;Unigene029865;Unigene021664;Unigene021665;Unigene022440;Unigene025299	Unigene024918;Unigene026196;Unigene029272;Unigene031756;Unigene040729;Unigene040998;Unigene044111	Unigene012092;Unigene015131;Unigene019010;Unigene021003;Unigene024317;Unigene028002;Unigene032200;Unigene032201
group43	47 genes,9 taxas	6	3	5	5	7	4	5	6	6	Unigene011220;Unigene008032;Unigene010771;Unigene014213;Unigene014214;Unigene016102	Unigene0020192;Unigene0028075;Unigene0034797	Unigene018418;Unigene018202;Unigene018373;Unigene021463;Unigene015729	Unigene0029682;Unigene0023415;Unigene0036903;Unigene0039957;Unigene0030829	Unigene056840;Unigene046166;Unigene054570;Unigene056841;Unigene063489;Unigene063490;Unigene062500	Unigene0020030;Unigene0005736;Unigene0025092;Unigene0025093	Unigene029275;Unigene011298;Unigene015020;Unigene035258;Unigene026494	Unigene026368;Unigene028124;Unigene037409;Unigene040667;Unigene047023;Unigene047022	Unigene018360;Unigene019987;Unigene025484;Unigene028134;Unigene028135;Unigene028605
group44	42 genes,9 taxas	3	7	3	4	4	5	4	7	5	Unigene015442;Unigene019734;Unigene015440	Unigene0027303;Unigene0027304;Unigene0035185;Unigene0032029;Unigene0032031;Unigene0035184;Unigene0021962	Unigene014446;Unigene020134;Unigene020135	Unigene0031038;Unigene0031040;Unigene0034109;Unigene0040749	Unigene061754;Unigene064507;Unigene066494;Unigene067354	Unigene0015328;Unigene0024084;Unigene0007677;Unigene0029406;Unigene0012696	Unigene030664;Unigene033561;Unigene030662;Unigene037426	Unigene030727;Unigene032892;Unigene033332;Unigene053344;Unigene046866;Unigene053341;Unigene053343	Unigene032697;Unigene032964;Unigene032965;Unigene032968;Unigene034953
group45	68 genes,9 taxas	8	7	8	6	8	6	11	8	6	Unigene011417;Unigene017672;Unigene009649;Unigene011813;Unigene011814;Unigene001051;Unigene004420;Unigene013360	Unigene0026438;Unigene0029576;Unigene0021400;Unigene0021401;Unigene0026443;Unigene0028716;Unigene0021398	Unigene009519;Unigene017682;Unigene007366;Unigene006269;Unigene011392;Unigene011393;Unigene023177;Unigene023494	Unigene0014796;Unigene0029082;Unigene0022567;Unigene0035228;Unigene0033147;Unigene0022568	Unigene049070;Unigene042808;Unigene027159;Unigene028775;Unigene041185;Unigene049793;Unigene050186;Unigene028776	Unigene0022817;Unigene0004118;Unigene0014396;Unigene0030570;Unigene0043350;Unigene0026007	Unigene007534;Unigene007535;Unigene009807;Unigene009806;Unigene032873;Unigene029921;Unigene030237;Unigene024345;Unigene014350;Unigene029919;Unigene029920	Unigene034273;Unigene041586;Unigene036736;Unigene026429;Unigene038640;Unigene038641;Unigene038637;Unigene038639	Unigene009206;Unigene009668;Unigene011914;Unigene016496;Unigene017453;Unigene022280
group46	71 genes,9 taxas	8	8	7	9	8	8	8	8	7	Unigene002414;Unigene008581;Unigene008911;Unigene011230;Unigene011231;Unigene005096;Unigene007410;Unigene012746	Unigene0022554;Unigene0023918;Unigene0032848;Unigene0032849;Unigene0018947;Unigene0028165;Unigene0033623;Unigene0030996	Unigene008168;Unigene014519;Unigene014520;Unigene014521;Unigene014556;Unigene015834;Unigene023175	Unigene0027165;Unigene0028672;Unigene0031240;Unigene0035970;Unigene0041050;Unigene0037530;Unigene0036141;Unigene0036144;Unigene0015222	Unigene030524;Unigene036845;Unigene038778;Unigene048562;Unigene050100;Unigene060688;Unigene056905;Unigene031122	Unigene0011966;Unigene0019148;Unigene0019149;Unigene0014828;Unigene0024371;Unigene0014209;Unigene0020986;Unigene0036722	Unigene008188;Unigene021382;Unigene026704;Unigene029960;Unigene019896;Unigene029365;Unigene029366;Unigene026702	Unigene021976;Unigene026053;Unigene031444;Unigene033744;Unigene033745;Unigene032578;Unigene032836;Unigene047826	Unigene016697;Unigene019949;Unigene021314;Unigene021315;Unigene021392;Unigene022947;Unigene031067
group47	45 genes,9 taxas	5	5	5	6	5	5	5	5	4	Unigene000189;Unigene002797;Unigene004966;Unigene015249;Unigene022117	Unigene0018074;Unigene0029913;Unigene0031347;Unigene0008953;Unigene0024869	Unigene014667;Unigene015223;Unigene018815;Unigene019887;Unigene005242	Unigene0024462;Unigene0039278;Unigene0040383;Unigene0025878;Unigene0016510;Unigene0011618	Unigene035211;Unigene040342;Unigene048149;Unigene024989;Unigene061817	Unigene0017702;Unigene0025762;Unigene0028121;Unigene0018093;Unigene0030210	Unigene028963;Unigene029584;Unigene036784;Unigene038637;Unigene012823	Unigene017780;Unigene036614;Unigene050266;Unigene039348;Unigene039629	Unigene019494;Unigene021061;Unigene028857;Unigene033207
group48	37 genes,9 taxas	3	4	3	2	5	5	5	5	5	Unigene005281;Unigene012357;Unigene007792	Unigene0028447;Unigene0029264;Unigene0001479;Unigene0020322	Unigene026172;Unigene004162;Unigene011750	Unigene0028768;Unigene0029854	Unigene052681;Unigene035984;Unigene057424;Unigene035441;Unigene060920	Unigene0010019;Unigene0020209;Unigene0032519;Unigene0041020;Unigene0019474	Unigene021278;Unigene016395;Unigene032127;Unigene033999;Unigene025967	Unigene025397;Unigene043958;Unigene048031;Unigene040397;Unigene040012	Unigene019762;Unigene027997;Unigene032136;Unigene009550;Unigene032135
group49	51 genes,9 taxas	5	6	5	5	7	6	5	5	7	Unigene010883;Unigene017439;Unigene008131;Unigene010882;Unigene006666	Unigene0033536;Unigene0025529;Unigene0032929;Unigene0027930;Unigene0032930;Unigene0034847	Unigene000410;Unigene017721;Unigene017649;Unigene017719;Unigene017720	Unigene0038046;Unigene0040136;Unigene0029730;Unigene0040135;Unigene0040113	Unigene064605;Unigene049626;Unigene052588;Unigene062825;Unigene062826;Unigene065259;Unigene046220	Unigene0024786;Unigene0028677;Unigene0019988;Unigene0024784;Unigene0024785;Unigene0025083	Unigene026997;Unigene029542;Unigene026995;Unigene026996;Unigene022479	Unigene039236;Unigene037394;Unigene040512;Unigene040513;Unigene045459	Unigene019942;Unigene024456;Unigene030111;Unigene033770;Unigene033774;Unigene033775;Unigene033776
group50	65 genes,9 taxas	7	6	6	7	9	7	8	8	7	Unigene000754;Unigene012730;Unigene017259;Unigene020665;Unigene021715;Unigene026706;Unigene024121	Unigene0009746;Unigene0020967;Unigene0021490;Unigene0026013;Unigene0026014;Unigene0031242	Unigene011847;Unigene013078;Unigene016070;Unigene019596;Unigene019597;Unigene024418	Unigene0025806;Unigene0030377;Unigene0032430;Unigene0034253;Unigene0036374;Unigene0020189;Unigene0020190	Unigene039059;Unigene044074;Unigene047593;Unigene048954;Unigene060577;Unigene049173;Unigene034434;Unigene028001;Unigene046157	Unigene0003447;Unigene0015842;Unigene0016790;Unigene0016792;Unigene0024632;Unigene0010038;Unigene0003446	Unigene013671;Unigene022868;Unigene025641;Unigene026019;Unigene028099;Unigene029648;Unigene025796;Unigene016582	Unigene015234;Unigene033911;Unigene001773;Unigene028368;Unigene028533;Unigene030247;Unigene031159;Unigene050173	Unigene011131;Unigene018426;Unigene018875;Unigene019077;Unigene019595;Unigene019596;Unigene020870
group51	65 genes,9 taxas	6	8	6	7	8	8	9	6	7	Unigene006433;Unigene006434;Unigene010647;Unigene013723;Unigene013724;Unigene013726	Unigene0002159;Unigene0027200;Unigene0027353;Unigene0031921;Unigene0031922;Unigene0031923;Unigene0031924;Unigene0031925	Unigene008274;Unigene010159;Unigene011448;Unigene018394;Unigene018902;Unigene025027	Unigene0020184;Unigene0032931;Unigene0032932;Unigene0035076;Unigene0037523;Unigene0037524;Unigene0024770	Unigene021607;Unigene039571;Unigene039572;Unigene043970;Unigene045904;Unigene046718;Unigene049602;Unigene045906	Unigene0006762;Unigene0022315;Unigene0022772;Unigene0026686;Unigene0026687;Unigene0026688;Unigene0026689;Unigene0022769	Unigene012982;Unigene016736;Unigene018990;Unigene018991;Unigene020963;Unigene021725;Unigene029312;Unigene047624;Unigene053958	Unigene016791;Unigene032575;Unigene039675;Unigene039676;Unigene039948;Unigene044532	Unigene008509;Unigene012646;Unigene014158;Unigene020142;Unigene024193;Unigene031085;Unigene032407
group52	54 genes,9 taxas	6	6	6	5	5	5	7	6	8	Unigene017323;Unigene006619;Unigene012595;Unigene026131;Unigene013668;Unigene016501	Unigene0015675;Unigene0015676;Unigene0019220;Unigene0026938;Unigene0026939;Unigene0029331	Unigene000396;Unigene004969;Unigene007712;Unigene017322;Unigene024004;Unigene012417	Unigene0038544;Unigene0021048;Unigene0036798;Unigene0030432;Unigene0036799	Unigene049123;Unigene034218;Unigene057442;Unigene057443;Unigene063673	Unigene0023732;Unigene0021060;Unigene0024662;Unigene0026375;Unigene0017772	Unigene031454;Unigene017052;Unigene020156;Unigene026014;Unigene027359;Unigene029325;Unigene015979	Unigene036338;Unigene038007;Unigene039931;Unigene036951;Unigene036952;Unigene039832	Unigene013097;Unigene015891;Unigene020728;Unigene022049;Unigene022050;Unigene024490;Unigene024491;Unigene027377
group53	64 genes,9 taxas	8	4	8	5	8	5	8	10	8	Unigene003101;Unigene003154;Unigene008684;Unigene009209;Unigene010885;Unigene014203;Unigene014204;Unigene009208	Unigene0025539;Unigene0025543;Unigene0030591;Unigene0025542	Unigene005932;Unigene010516;Unigene012348;Unigene012351;Unigene012352;Unigene012353;Unigene013531;Unigene018256	Unigene0024923;Unigene0024926;Unigene0032146;Unigene0033560;Unigene0034048	Unigene029145;Unigene033126;Unigene036087;Unigene038738;Unigene038739;Unigene044720;Unigene047459;Unigene047460	Unigene0018753;Unigene0022660;Unigene0022661;Unigene0022664;Unigene0022662	Unigene014363;Unigene024891;Unigene025328;Unigene025945;Unigene025946;Unigene052487;Unigene017947;Unigene042435	Unigene021582;Unigene031862;Unigene031864;Unigene031866;Unigene031867;Unigene033040;Unigene033041;Unigene041610;Unigene041611;Unigene042057	Unigene013223;Unigene023637;Unigene023638;Unigene023639;Unigene023641;Unigene023722;Unigene026787;Unigene026788
group54	61 genes,9 taxas	5	6	5	6	6	8	9	9	7	Unigene016172;Unigene023735;Unigene011768;Unigene011769;Unigene005682	Unigene0020546;Unigene0020547;Unigene0028400;Unigene0022550;Unigene0027478;Unigene0030206	Unigene007328;Unigene009726;Unigene010693;Unigene006407;Unigene008902	Unigene0033546;Unigene0034448;Unigene0038583;Unigene0018183;Unigene0020622;Unigene0031383	Unigene051844;Unigene053724;Unigene061041;Unigene051599;Unigene059058;Unigene059670	Unigene0021628;Unigene0025454;Unigene0025455;Unigene0009141;Unigene0026245;Unigene0021627;Unigene0013641;Unigene0000791	Unigene020137;Unigene024735;Unigene028239;Unigene028241;Unigene016550;Unigene021641;Unigene027367;Unigene037036;Unigene058147	Unigene011725;Unigene036172;Unigene044524;Unigene051752;Unigene051753;Unigene036496;Unigene038016;Unigene042265;Unigene049026	Unigene018087;Unigene021839;Unigene021840;Unigene023754;Unigene024380;Unigene027103;Unigene028473
group55	53 genes,9 taxas	5	6	6	6	8	3	5	9	5	Unigene014546;Unigene000442;Unigene014544;Unigene014545;Unigene015474	Unigene0032133;Unigene0032131;Unigene0032132;Unigene0032134;Unigene0020477;Unigene0010826	Unigene015265;Unigene015263;Unigene015264;Unigene026221;Unigene003611;Unigene013860	Unigene0020647;Unigene0021670;Unigene0022347;Unigene0040655;Unigene0020648;Unigene0020646	Unigene062911;Unigene038165;Unigene057657;Unigene061433;Unigene061435;Unigene062914;Unigene028201;Unigene030316	Unigene0024486;Unigene0019439;Unigene0024484	Unigene002966;Unigene020696;Unigene021139;Unigene031786;Unigene036761	Unigene017274;Unigene033291;Unigene038123;Unigene048480;Unigene048481;Unigene037930;Unigene020262;Unigene049880;Unigene037929	Unigene012622;Unigene022569;Unigene024718;Unigene029084;Unigene032376
group56	43 genes,9 taxas	3	6	5	5	4	5	5	5	5	Unigene011123;Unigene012006;Unigene014721	Unigene0010928;Unigene0030724;Unigene0033852;Unigene0033850;Unigene0024523;Unigene0024524	Unigene007051;Unigene015994;Unigene016055;Unigene016057;Unigene018481	Unigene0034248;Unigene0037036;Unigene0037037;Unigene0039645;Unigene0040961	Unigene057074;Unigene057224;Unigene058056;Unigene059167	Unigene0025934;Unigene0026671;Unigene0026672;Unigene0020267;Unigene0022312	Unigene010103;Unigene015350;Unigene024326;Unigene035953;Unigene015351	Unigene031744;Unigene033160;Unigene043956;Unigene045573;Unigene045574	Unigene009903;Unigene027530;Unigene029531;Unigene029532;Unigene031318
group57	50 genes,9 taxas	5	5	6	6	6	5	5	6	6	Unigene005662;Unigene014164;Unigene017555;Unigene019617;Unigene026402	Unigene0021543;Unigene0028299;Unigene0028729;Unigene0032207;Unigene0032208	Unigene005055;Unigene005165;Unigene005627;Unigene008469;Unigene008470;Unigene019404	Unigene0028534;Unigene0029778;Unigene0030108;Unigene0036666;Unigene0028533;Unigene0028535	Unigene036212;Unigene044880;Unigene047227;Unigene051082;Unigene058896;Unigene051080	Unigene0017151;Unigene0021756;Unigene0025310;Unigene0028470;Unigene0028472	Unigene006126;Unigene020412;Unigene020477;Unigene021490;Unigene035186	Unigene025409;Unigene035364;Unigene035441;Unigene049449;Unigene034556;Unigene027828	Unigene018555;Unigene019162;Unigene019472;Unigene022612;Unigene030088;Unigene022613
group58	55 genes,9 taxas	7	5	6	7	7	5	6	7	5	Unigene007011;Unigene007582;Unigene007583;Unigene014046;Unigene014048;Unigene027471;Unigene007081	Unigene0020989;Unigene0026101;Unigene0028500;Unigene0028501;Unigene0031399	Unigene004870;Unigene004871;Unigene016101;Unigene016102;Unigene019362;Unigene019363	Unigene0029265;Unigene0031793;Unigene0032180;Unigene0039982;Unigene0029266;Unigene0039984;Unigene0039985	Unigene038326;Unigene038329;Unigene044737;Unigene062604;Unigene062606;Unigene038328;Unigene044738	Unigene0022109;Unigene0022110;Unigene0028531;Unigene0028534;Unigene0028535	Unigene024035;Unigene026985;Unigene026986;Unigene028521;Unigene028522;Unigene024040	Unigene029768;Unigene029769;Unigene044001;Unigene044002;Unigene048477;Unigene048478;Unigene048479	Unigene029726;Unigene030810;Unigene030811;Unigene031650;Unigene031652
group59	56 genes,9 taxas	6	6	7	5	6	7	6	7	6	Unigene010406;Unigene011076;Unigene011077;Unigene018473;Unigene022590;Unigene023619	Unigene0001895;Unigene0017807;Unigene0025188;Unigene0028254;Unigene0031973;Unigene0014769	Unigene002216;Unigene003549;Unigene007584;Unigene008438;Unigene009058;Unigene017543;Unigene027751	Unigene0022328;Unigene0029158;Unigene0029159;Unigene0036531;Unigene0036629	Unigene028587;Unigene030760;Unigene033502;Unigene035519;Unigene045657;Unigene052818	Unigene0013372;Unigene0015617;Unigene0015618;Unigene0019227;Unigene0021006;Unigene0024259;Unigene0024261	Unigene009338;Unigene012056;Unigene012159;Unigene020883;Unigene025234;Unigene031453	Unigene036857;Unigene042050;Unigene030654;Unigene031653;Unigene036390;Unigene039979;Unigene019493	Unigene016211;Unigene018198;Unigene024329;Unigene025064;Unigene025700;Unigene040257
group60	64 genes,9 taxas	5	7	7	7	8	7	9	8	6	Unigene002967;Unigene007907;Unigene007908;Unigene015278;Unigene021742	Unigene0013031;Unigene0026535;Unigene0030192;Unigene0030775;Unigene0034022;Unigene0030190;Unigene0030193	Unigene002891;Unigene002948;Unigene019465;Unigene021793;Unigene003342;Unigene000561;Unigene000562	Unigene0027954;Unigene0034245;Unigene0034246;Unigene0037665;Unigene0037666;Unigene0038482;Unigene0013476	Unigene054533;Unigene056002;Unigene056003;Unigene061043;Unigene065502;Unigene064878;Unigene035771;Unigene064879	Unigene0021485;Unigene0026471;Unigene0026473;Unigene0028917;Unigene0026472;Unigene0040827;Unigene0026474	Unigene015406;Unigene019164;Unigene022232;Unigene022233;Unigene022234;Unigene026401;Unigene031191;Unigene031681;Unigene031682	Unigene025328;Unigene031631;Unigene031632;Unigene046416;Unigene051495;Unigene051153;Unigene051154;Unigene051496	Unigene023679;Unigene029486;Unigene029487;Unigene029718;Unigene031767;Unigene034549
group61	39 genes,9 taxas	3	4	5	7	3	4	5	5	3	Unigene013969;Unigene002786;Unigene020031	Unigene0033301;Unigene0034813;Unigene0035267;Unigene0035269	Unigene015523;Unigene000995;Unigene019383;Unigene002394;Unigene006276	Unigene0041083;Unigene0032013;Unigene0038476;Unigene0041085;Unigene0058059;Unigene0038785;Unigene0000354	Unigene058777;Unigene052926;Unigene060072	Unigene0020541;Unigene0028828;Unigene0044384;Unigene0023204	Unigene039057;Unigene004299;Unigene021321;Unigene032670;Unigene062590	Unigene027631;Unigene049735;Unigene018750;Unigene022310;Unigene051272	Unigene024506;Unigene031553;Unigene035079
group62	55 genes,9 taxas	7	6	6	6	6	6	6	6	6	Unigene003415;Unigene010513;Unigene017915;Unigene020132;Unigene020336;Unigene027263;Unigene010514	Unigene0009793;Unigene0014036;Unigene0019251;Unigene0019875;Unigene0022050;Unigene0025125	Unigene014162;Unigene014328;Unigene021435;Unigene022013;Unigene023172;Unigene026331	Unigene0019307;Unigene0021731;Unigene0023254;Unigene0026768;Unigene0033357;Unigene0040828	Unigene032812;Unigene032840;Unigene037415;Unigene038582;Unigene051643;Unigene059072	Unigene0010965;Unigene0017740;Unigene0018124;Unigene0019514;Unigene0021051;Unigene0028159	Unigene008307;Unigene009687;Unigene010413;Unigene014983;Unigene018471;Unigene019379	Unigene023356;Unigene025245;Unigene026970;Unigene028170;Unigene029330;Unigene032653	Unigene015942;Unigene015958;Unigene017664;Unigene019022;Unigene019844;Unigene021790
group63	39 genes,9 taxas	5	3	4	4	5	4	4	5	5	Unigene009265;Unigene009266;Unigene011403;Unigene011497;Unigene003401	Unigene0032458;Unigene0032721;Unigene0034300	Unigene018754;Unigene018755;Unigene019014;Unigene019015	Unigene0025217;Unigene0040595;Unigene0035044;Unigene0035045	Unigene051606;Unigene055780;Unigene055781;Unigene061026;Unigene032745	Unigene0020639;Unigene0020640;Unigene0029007;Unigene0029005	Unigene026283;Unigene029294;Unigene030395;Unigene030396	Unigene043815;Unigene046370;Unigene048247;Unigene048249;Unigene033434	Unigene020035;Unigene021964;Unigene032123;Unigene032126;Unigene032124
group64	59 genes,9 taxas	6	6	5	7	6	7	8	8	6	Unigene006599;Unigene012344;Unigene012345;Unigene019837;Unigene024186;Unigene021641	Unigene0033901;Unigene0033903;Unigene0027147;Unigene0030655;Unigene0012864;Unigene0026909	Unigene011531;Unigene017271;Unigene010260;Unigene018547;Unigene024373	Unigene0036297;Unigene0036299;Unigene0032429;Unigene0037949;Unigene0030848;Unigene0004868;Unigene0037556	Unigene030716;Unigene058822;Unigene058823;Unigene053737;Unigene060833;Unigene055522	Unigene0018314;Unigene0023537;Unigene0023539;Unigene0023540;Unigene0019391;Unigene0023538;Unigene0026712	Unigene013777;Unigene015395;Unigene021210;Unigene021211;Unigene023125;Unigene023484;Unigene009345;Unigene026830	Unigene003905;Unigene018180;Unigene035562;Unigene045958;Unigene045959;Unigene021902;Unigene038736;Unigene051991	Unigene013404;Unigene021044;Unigene025391;Unigene025395;Unigene025553;Unigene026844
group65	62 genes,9 taxas	7	6	7	6	7	6	8	8	7	Unigene010736;Unigene011033;Unigene011034;Unigene013058;Unigene022500;Unigene026184;Unigene027313	Unigene0010756;Unigene0018780;Unigene0021504;Unigene0027245;Unigene0027857;Unigene0029109	Unigene003345;Unigene005487;Unigene015428;Unigene017111;Unigene017602;Unigene019071;Unigene021587	Unigene0020155;Unigene0029102;Unigene0029145;Unigene0035839;Unigene0037315;Unigene0037746	Unigene032407;Unigene046553;Unigene049250;Unigene053435;Unigene056360;Unigene061855;Unigene061935	Unigene0011007;Unigene0017746;Unigene0022123;Unigene0022124;Unigene0022283;Unigene0044460	Unigene009690;Unigene012784;Unigene013401;Unigene013403;Unigene016746;Unigene017395;Unigene018957;Unigene024767	Unigene021234;Unigene028864;Unigene034208;Unigene035553;Unigene040272;Unigene043048;Unigene043499;Unigene043500	Unigene019246;Unigene024823;Unigene024878;Unigene025321;Unigene025322;Unigene028847;Unigene033777
group66	41 genes,9 taxas	4	5	4	4	5	4	4	5	6	Unigene017629;Unigene011649;Unigene012185;Unigene012186	Unigene0020415;Unigene0020417;Unigene0032075;Unigene0032099;Unigene0020416	Unigene010193;Unigene019226;Unigene019815;Unigene019816	Unigene0040399;Unigene0035622;Unigene0035623;Unigene0037588	Unigene060669;Unigene052010;Unigene052012;Unigene055390;Unigene040765	Unigene0017123;Unigene0024205;Unigene0024206;Unigene0028035	Unigene034970;Unigene027806;Unigene027807;Unigene035497	Unigene044922;Unigene046812;Unigene048253;Unigene046810;Unigene046811	Unigene025891;Unigene026572;Unigene030128;Unigene030129;Unigene025890;Unigene009067
group67	44 genes,9 taxas	4	5	4	6	5	6	4	4	6	Unigene012931;Unigene003590;Unigene007066;Unigene012080	Unigene0030466;Unigene0014464;Unigene0031194;Unigene0031500;Unigene0030468	Unigene004748;Unigene011834;Unigene014110;Unigene018807	Unigene0025230;Unigene0037868;Unigene0039027;Unigene0040451;Unigene0025232;Unigene0037867	Unigene062268;Unigene058325;Unigene064425;Unigene066587;Unigene066586	Unigene0015073;Unigene0018481;Unigene0021040;Unigene0021236;Unigene0015069;Unigene0021237	Unigene031946;Unigene017704;Unigene027705;Unigene033457	Unigene029362;Unigene029568;Unigene046341;Unigene049729	Unigene031768;Unigene031772;Unigene031773;Unigene031774;Unigene032051;Unigene034372
group68	55 genes,9 taxas	5	3	7	4	7	6	5	8	10	Unigene013626;Unigene015822;Unigene015826;Unigene015828;Unigene023640	Unigene0026725;Unigene0035257;Unigene0023475	Unigene016651;Unigene016652;Unigene016653;Unigene016654;Unigene020072;Unigene020073;Unigene020191	Unigene0031630;Unigene0037110;Unigene0018511;Unigene0041116	Unigene041248;Unigene056554;Unigene056555;Unigene057597;Unigene064350;Unigene031910;Unigene067534	Unigene0022713;Unigene0025127;Unigene0025128;Unigene0029196;Unigene0029878;Unigene0018159	Unigene031694;Unigene031781;Unigene031782;Unigene038519;Unigene039039	Unigene042725;Unigene042727;Unigene042728;Unigene048888;Unigene051783;Unigene052335;Unigene038525;Unigene051782	Unigene017410;Unigene020451;Unigene029593;Unigene029748;Unigene029749;Unigene030382;Unigene030383;Unigene035361;Unigene035363;Unigene035407
group69	40 genes,9 taxas	5	4	5	3	4	4	5	6	4	Unigene001273;Unigene006119;Unigene017676;Unigene001272;Unigene024260	Unigene0017020;Unigene0020447;Unigene0025918;Unigene0033635	Unigene011636;Unigene017443;Unigene018098;Unigene018898;Unigene013783	Unigene0026631;Unigene0034082;Unigene0039518	Unigene035000;Unigene046621;Unigene052063;Unigene055373	Unigene0001732;Unigene0010385;Unigene0014983;Unigene0021081	Unigene022621;Unigene026410;Unigene028702;Unigene035437;Unigene042112	Unigene012422;Unigene022243;Unigene032731;Unigene033334;Unigene037812;Unigene021992	Unigene021612;Unigene024994;Unigene029206;Unigene029311
group70	38 genes,9 taxas	4	4	5	5	4	4	4	4	4	Unigene000947;Unigene011153;Unigene011154;Unigene012806	Unigene0023968;Unigene0033749;Unigene0023969;Unigene0029089	Unigene005398;Unigene015461;Unigene020071;Unigene008633;Unigene020068	Unigene0037817;Unigene0039087;Unigene0037818;Unigene0032612;Unigene0040680	Unigene042270;Unigene054920;Unigene061221;Unigene061222	Unigene0019818;Unigene0026524;Unigene0045162;Unigene0029438	Unigene020227;Unigene033338;Unigene038516;Unigene033337	Unigene026725;Unigene031661;Unigene048734;Unigene048736	Unigene027630;Unigene030800;Unigene033711;Unigene033712
group71	46 genes,9 taxas	4	5	5	5	6	5	5	5	6	Unigene004488;Unigene009445;Unigene012367;Unigene012116	Unigene0021540;Unigene0028231;Unigene0031165;Unigene0032462;Unigene0035067	Unigene002917;Unigene008265;Unigene015100;Unigene024666;Unigene020157	Unigene0036655;Unigene0038253;Unigene0039458;Unigene0040081;Unigene0040751	Unigene054843;Unigene057109;Unigene060065;Unigene067211;Unigene057110;Unigene064221	Unigene0013868;Unigene0026037;Unigene0026749;Unigene0027984;Unigene0029837	Unigene016850;Unigene018929;Unigene028725;Unigene038854;Unigene033740	Unigene023688;Unigene032972;Unigene042961;Unigene046205;Unigene053324	Unigene011185;Unigene019107;Unigene020107;Unigene023917;Unigene025758;Unigene031644
group72	59 genes,9 taxas	8	5	5	6	7	5	7	9	7	Unigene007841;Unigene002831;Unigene007704;Unigene002189;Unigene008095;Unigene011184;Unigene011185;Unigene011186	Unigene0033937;Unigene0026122;Unigene0023762;Unigene0033938;Unigene0019340	Unigene015325;Unigene018875;Unigene012445;Unigene018787;Unigene018958	Unigene0033062;Unigene0038868;Unigene0031759;Unigene0038989;Unigene0039300;Unigene0013153	Unigene043533;Unigene054404;Unigene054714;Unigene049257;Unigene063687;Unigene063853;Unigene028351	Unigene0020821;Unigene0004850;Unigene0021705;Unigene0020896;Unigene0022090	Unigene026992;Unigene017027;Unigene017028;Unigene031021;Unigene019477;Unigene022987;Unigene035017	Unigene035060;Unigene035061;Unigene042685;Unigene044182;Unigene046626;Unigene049280;Unigene049281;Unigene042615;Unigene048465	Unigene000273;Unigene004653;Unigene013523;Unigene014720;Unigene027416;Unigene030867;Unigene037204
group73	49 genes,9 taxas	6	5	6	5	6	4	6	5	6	Unigene004539;Unigene004540;Unigene006452;Unigene008262;Unigene009756;Unigene016260	Unigene0022135;Unigene0015794;Unigene0015917;Unigene0025822;Unigene0031302	Unigene004425;Unigene021529;Unigene006568;Unigene015902;Unigene017946;Unigene018250	Unigene0027396;Unigene0036412;Unigene0036557;Unigene0038848;Unigene0039667	Unigene066423;Unigene059288;Unigene061334;Unigene064742;Unigene068232;Unigene068233	Unigene0017633;Unigene0020654;Unigene0020979;Unigene0027591	Unigene030875;Unigene012831;Unigene012832;Unigene014174;Unigene027054;Unigene027291	Unigene034833;Unigene041705;Unigene043951;Unigene047617;Unigene050517	Unigene008465;Unigene012459;Unigene017972;Unigene030101;Unigene034093;Unigene010846
group74	48 genes,9 taxas	7	5	6	5	5	4	5	6	5	Unigene004635;Unigene006235;Unigene007757;Unigene019783;Unigene024362;Unigene012817;Unigene022579	Unigene0017431;Unigene0019732;Unigene0033281;Unigene0033282;Unigene0033283	Unigene003591;Unigene007877;Unigene007878;Unigene010263;Unigene012654;Unigene016143	Unigene0032648;Unigene0037387;Unigene0037429;Unigene0032647;Unigene0020563	Unigene037814;Unigene047458;Unigene048266;Unigene050095;Unigene051573	Unigene0024119;Unigene0026740;Unigene0026741;Unigene0026742	Unigene025643;Unigene002313;Unigene030064;Unigene031224;Unigene031225	Unigene022990;Unigene024717;Unigene026020;Unigene027583;Unigene033463;Unigene045751	Unigene016672;Unigene018313;Unigene018973;Unigene020363;Unigene025868
group75	26 genes,9 taxas	2	3	3	2	4	3	4	3	2	Unigene010847;Unigene012271	Unigene0031484;Unigene0015842;Unigene0026917	Unigene009030;Unigene007982;Unigene009031	Unigene0031170;Unigene0033439	Unigene056346;Unigene031256;Unigene056344;Unigene062018	Unigene0013668;Unigene0013901;Unigene0013669	Unigene033953;Unigene007638;Unigene028761;Unigene033952	Unigene036656;Unigene036657;Unigene040669	Unigene018612;Unigene019716
group76	54 genes,9 taxas	7	6	7	6	6	5	5	6	6	Unigene001665;Unigene003068;Unigene009164;Unigene011083;Unigene017164;Unigene024455;Unigene016376	Unigene0014260;Unigene0019656;Unigene0024678;Unigene0027922;Unigene0032240;Unigene0032241	Unigene004322;Unigene005058;Unigene005059;Unigene009103;Unigene010010;Unigene017142;Unigene021651	Unigene0025568;Unigene0034062;Unigene0034872;Unigene0036743;Unigene0036744;Unigene0037822	Unigene045537;Unigene045806;Unigene053018;Unigene053021;Unigene053569;Unigene056409	Unigene0010291;Unigene0010721;Unigene0017093;Unigene0019480;Unigene0020993	Unigene014727;Unigene019572;Unigene023691;Unigene024119;Unigene027650	Unigene023461;Unigene031346;Unigene033060;Unigene033498;Unigene033499;Unigene033522	Unigene019676;Unigene021647;Unigene022171;Unigene024028;Unigene024546;Unigene030258
group77	43 genes,9 taxas	4	4	5	5	5	6	4	5	5	Unigene009704;Unigene012382;Unigene021941;Unigene024342	Unigene0028680;Unigene0031120;Unigene0031121;Unigene0031188	Unigene004977;Unigene015789;Unigene015790;Unigene021586;Unigene027473	Unigene0030314;Unigene0034165;Unigene0034166;Unigene0037791;Unigene0034167	Unigene036165;Unigene038574;Unigene043916;Unigene055313;Unigene055314	Unigene0026216;Unigene0026217;Unigene0026219;Unigene0026459;Unigene0026220;Unigene0026218	Unigene011434;Unigene023964;Unigene030690;Unigene034478	Unigene031470;Unigene031722;Unigene039753;Unigene039754;Unigene047330	Unigene012043;Unigene019198;Unigene019860;Unigene026203;Unigene027375
group78	49 genes,9 taxas	5	6	6	5	5	6	6	5	5	Unigene013401;Unigene016428;Unigene026253;Unigene027464;Unigene018173	Unigene0023636;Unigene0026027;Unigene0026028;Unigene0026029;Unigene0028161;Unigene0003528	Unigene005137;Unigene015567;Unigene017211;Unigene017212;Unigene017551;Unigene013416	Unigene0024837;Unigene0030854;Unigene0031427;Unigene0033952;Unigene0032980	Unigene033808;Unigene041189;Unigene057584;Unigene051330;Unigene050028	Unigene0012753;Unigene0012754;Unigene0024605;Unigene0024614;Unigene0020964;Unigene0024618	Unigene002444;Unigene024802;Unigene030276;Unigene030412;Unigene030414;Unigene019134	Unigene024894;Unigene031920;Unigene036679;Unigene036793;Unigene036795	Unigene013234;Unigene013263;Unigene020538;Unigene021292;Unigene023443
group79	16 genes,9 taxas	2	1	2	1	2	2	2	2	2	Unigene009894;Unigene014644	Unigene0029056	Unigene015447;Unigene018261	Unigene0031175	Unigene034900;Unigene061189	Unigene0024317;Unigene0026270	Unigene030486;Unigene031807	Unigene049462;Unigene020399	Unigene014866;Unigene026315
group80	37 genes,9 taxas	4	5	4	4	4	3	4	4	5	Unigene012448;Unigene005285;Unigene007021;Unigene015359	Unigene0014857;Unigene0043785;Unigene0016140;Unigene0018829;Unigene0035085	Unigene012275;Unigene011708;Unigene016283;Unigene020125	Unigene0019299;Unigene0016736;Unigene0036402;Unigene0020772	Unigene057210;Unigene043219;Unigene035304;Unigene063122	Unigene0006097;Unigene0014861;Unigene0029122	Unigene019453;Unigene021113;Unigene030380;Unigene037059	Unigene025305;Unigene042020;Unigene049908;Unigene052108	Unigene016420;Unigene020995;Unigene034163;Unigene035008;Unigene035006
group81	52 genes,9 taxas	8	3	5	6	7	4	8	6	5	Unigene012844;Unigene007017;Unigene007018;Unigene008987;Unigene007903;Unigene007904;Unigene013334;Unigene021492	Unigene0021983;Unigene0005273;Unigene0034840	Unigene014845;Unigene013301;Unigene012508;Unigene015581;Unigene015767	Unigene0010294;Unigene0034511;Unigene0023112;Unigene0030271;Unigene0022728;Unigene0022730	Unigene026860;Unigene049653;Unigene049654;Unigene032672;Unigene034682;Unigene040343;Unigene033554	Unigene0018843;Unigene0018842;Unigene0023919;Unigene0017577	Unigene009781;Unigene024812;Unigene024813;Unigene017264;Unigene018166;Unigene020755;Unigene020754;Unigene008054	Unigene040334;Unigene023340;Unigene029078;Unigene048831;Unigene035308;Unigene029077	Unigene009159;Unigene014814;Unigene022624;Unigene023576;Unigene025551
group82	51 genes,9 taxas	6	4	6	6	6	5	6	6	6	Unigene013094;Unigene013095;Unigene014309;Unigene004366;Unigene015037;Unigene027073	Unigene0015979;Unigene0027741;Unigene0028605;Unigene0028604	Unigene007019;Unigene016402;Unigene016404;Unigene002079;Unigene024416;Unigene006084	Unigene0038465;Unigene0038466;Unigene0037780;Unigene0037781;Unigene0029599;Unigene0027903	Unigene040529;Unigene057904;Unigene057907;Unigene040585;Unigene052669;Unigene033803	Unigene0022059;Unigene0022060;Unigene0025431;Unigene0020390;Unigene0022370	Unigene019628;Unigene021980;Unigene002411;Unigene015552;Unigene031768;Unigene031771	Unigene025597;Unigene030222;Unigene035433;Unigene040924;Unigene040926;Unigene033857	Unigene013401;Unigene017483;Unigene017484;Unigene018526;Unigene021425;Unigene024531
group83	56 genes,9 taxas	6	6	7	6	6	7	6	6	6	Unigene024690;Unigene012373;Unigene016217;Unigene000581;Unigene001572;Unigene017057	Unigene0007307;Unigene0026178;Unigene0034115;Unigene0034116;Unigene0030024;Unigene0023059	Unigene003594;Unigene002920;Unigene016154;Unigene026347;Unigene027285;Unigene010672;Unigene015561	Unigene0026419;Unigene0030688;Unigene0030689;Unigene0032151;Unigene0032997;Unigene0034933	Unigene056943;Unigene056017;Unigene056384;Unigene059847;Unigene058330;Unigene061767	Unigene0006166;Unigene0022331;Unigene0025217;Unigene0008454;Unigene0018202;Unigene0027957;Unigene0036675	Unigene032828;Unigene024381;Unigene027626;Unigene035517;Unigene027001;Unigene033548	Unigene031950;Unigene032017;Unigene035105;Unigene035741;Unigene038699;Unigene045467	Unigene008758;Unigene017689;Unigene026972;Unigene029533;Unigene029558;Unigene030774
group84	42 genes,9 taxas	6	5	5	4	4	4	5	4	5	Unigene020354;Unigene020381;Unigene007064;Unigene006165;Unigene006164;Unigene006166	Unigene0042097;Unigene0013460;Unigene0020906;Unigene0030702;Unigene0030826	Unigene018493;Unigene000997;Unigene000998;Unigene004818;Unigene005964	Unigene0027440;Unigene0030123;Unigene0036791;Unigene0033526	Unigene052507;Unigene050380;Unigene052382;Unigene046566	Unigene0017322;Unigene0012694;Unigene0022058;Unigene0021436	Unigene025869;Unigene026753;Unigene026754;Unigene033485;Unigene037906	Unigene029706;Unigene036023;Unigene043695;Unigene047671	Unigene009835;Unigene019834;Unigene021736;Unigene026718;Unigene026782
group85	44 genes,9 taxas	6	5	6	5	4	3	5	5	5	Unigene003099;Unigene004550;Unigene004551;Unigene005116;Unigene007622;Unigene027014	Unigene0015004;Unigene0031900;Unigene0031902;Unigene0033303;Unigene0033214	Unigene001575;Unigene001576;Unigene010988;Unigene011759;Unigene016931;Unigene018617	Unigene0015851;Unigene0033932;Unigene0040392;Unigene0041316;Unigene0041360	Unigene047439;Unigene057682;Unigene057683;Unigene063580	Unigene0011048;Unigene0019596;Unigene0017458	Unigene015117;Unigene016693;Unigene033497;Unigene036774;Unigene026860	Unigene021030;Unigene035698;Unigene037698;Unigene047227;Unigene045513	Unigene011878;Unigene013271;Unigene016294;Unigene016819;Unigene024350
group86	49 genes,9 taxas	6	4	6	5	6	4	5	7	6	Unigene006083;Unigene007743;Unigene012168;Unigene012169;Unigene012170;Unigene014819	Unigene0030713;Unigene0030714;Unigene0030715;Unigene0000864	Unigene017497;Unigene017498;Unigene017499;Unigene018400;Unigene018401;Unigene021578	Unigene0034418;Unigene0037009;Unigene0037010;Unigene0037012;Unigene0037013	Unigene020496;Unigene039060;Unigene039061;Unigene051215;Unigene051216;Unigene051218	Unigene0026566;Unigene0026567;Unigene0026568;Unigene0026569	Unigene009672;Unigene026163;Unigene026167;Unigene036544;Unigene036546	Unigene019491;Unigene033868;Unigene033869;Unigene033870;Unigene033871;Unigene040900;Unigene040901	Unigene018457;Unigene018458;Unigene018460;Unigene018461;Unigene024595;Unigene024596
group87	42 genes,9 taxas	6	3	6	4	5	4	5	5	4	Unigene007484;Unigene007485;Unigene009282;Unigene010057;Unigene023812;Unigene006229	Unigene0022495;Unigene0030415;Unigene0026737	Unigene011973;Unigene011974;Unigene011975;Unigene006191;Unigene006190;Unigene012024	Unigene0037121;Unigene0028194;Unigene0033339;Unigene0033340	Unigene032070;Unigene048930;Unigene057582;Unigene045479;Unigene027302	Unigene0013688;Unigene0011297;Unigene0018857;Unigene0013425	Unigene024921;Unigene027223;Unigene038619;Unigene027308;Unigene011096	Unigene026170;Unigene045589;Unigene030114;Unigene022599;Unigene049231	Unigene020299;Unigene021500;Unigene030940;Unigene020298
group88	41 genes,9 taxas	4	5	4	5	4	5	5	5	4	Unigene009331;Unigene011988;Unigene012507;Unigene026589	Unigene0014075;Unigene0014190;Unigene0028258;Unigene0013241;Unigene0032060	Unigene007354;Unigene013499;Unigene027542;Unigene019228	Unigene0024608;Unigene0031916;Unigene0037434;Unigene0017224;Unigene0036390	Unigene042020;Unigene054326;Unigene056109;Unigene062155	Unigene0001290;Unigene0010238;Unigene0014149;Unigene0025033;Unigene0026654	Unigene002475;Unigene014198;Unigene029291;Unigene034471;Unigene035252	Unigene044321;Unigene038765;Unigene043034;Unigene018862;Unigene048742	Unigene014715;Unigene015079;Unigene018705;Unigene032847
group89	34 genes,9 taxas	3	3	3	3	7	4	4	4	3	Unigene005243;Unigene011023;Unigene021883	Unigene0021689;Unigene0023065;Unigene0030656	Unigene004451;Unigene011664;Unigene013676	Unigene0032483;Unigene0032907;Unigene0037495	Unigene063080;Unigene065828;Unigene027899;Unigene055890;Unigene063078;Unigene055889;Unigene065829	Unigene0022811;Unigene0024297;Unigene0009489;Unigene0009490	Unigene025257;Unigene031053;Unigene033900;Unigene012039	Unigene044463;Unigene030739;Unigene044464;Unigene036091	Unigene019957;Unigene029622;Unigene032116
group90	52 genes,9 taxas	7	5	5	6	7	4	6	6	6	Unigene004374;Unigene005458;Unigene005968;Unigene011761;Unigene013719;Unigene016876;Unigene026377	Unigene0023169;Unigene0025110;Unigene0025111;Unigene0025478;Unigene0025479	Unigene001433;Unigene008578;Unigene012072;Unigene016146;Unigene026072	Unigene0025038;Unigene0025768;Unigene0032401;Unigene0032402;Unigene0039306;Unigene0025039	Unigene027061;Unigene031590;Unigene038730;Unigene052552;Unigene058662;Unigene052551;Unigene000351	Unigene0016994;Unigene0022049;Unigene0022950;Unigene0023811	Unigene007734;Unigene008862;Unigene020032;Unigene036200;Unigene036203;Unigene046498	Unigene020104;Unigene024192;Unigene032207;Unigene042464;Unigene044127;Unigene049395	Unigene007723;Unigene008584;Unigene011743;Unigene015700;Unigene017927;Unigene033994
group91	54 genes,9 taxas	6	6	6	5	6	6	7	6	6	Unigene002603;Unigene017350;Unigene024205;Unigene003842;Unigene005088;Unigene021713	Unigene0024643;Unigene0024644;Unigene0031746;Unigene0015854;Unigene0034073;Unigene0014298	Unigene009841;Unigene010178;Unigene016292;Unigene016305;Unigene024465;Unigene015506	Unigene0022103;Unigene0033295;Unigene0021435;Unigene0036609;Unigene0024357	Unigene041355;Unigene041393;Unigene044756;Unigene062560;Unigene065736;Unigene051715	Unigene0010331;Unigene0017191;Unigene0009999;Unigene0030553;Unigene0003505;Unigene0045014	Unigene001505;Unigene008977;Unigene008978;Unigene012216;Unigene020047;Unigene029056;Unigene024889	Unigene028084;Unigene037620;Unigene041737;Unigene043104;Unigene046378;Unigene046379	Unigene010134;Unigene017239;Unigene019138;Unigene022172;Unigene022620;Unigene022757
group92	30 genes,9 taxas	5	3	3	4	3	3	3	3	3	Unigene008334;Unigene008335;Unigene013402;Unigene013404;Unigene013403	Unigene0027704;Unigene0032920;Unigene0009136	Unigene012785;Unigene012809;Unigene017831	Unigene0018979;Unigene0033249;Unigene0038173;Unigene0029402	Unigene044155;Unigene055695;Unigene056897	Unigene0007099;Unigene0022340;Unigene0043462	Unigene020246;Unigene024609;Unigene031563	Unigene028548;Unigene045579;Unigene045580	Unigene017389;Unigene019236;Unigene026182
group93	26 genes,9 taxas	3	3	2	3	3	3	3	3	3	Unigene010388;Unigene010389;Unigene012306	Unigene0025419;Unigene0028995;Unigene0029808	Unigene009482;Unigene019512	Unigene0023028;Unigene0035128;Unigene0035614	Unigene051790;Unigene064253;Unigene064971	Unigene0022818;Unigene0033892;Unigene0029050	Unigene032625;Unigene032629;Unigene035551	Unigene033028;Unigene036392;Unigene045868	Unigene019799;Unigene027884;Unigene032469
group94	41 genes,9 taxas	3	6	4	5	7	4	5	5	2	Unigene001388;Unigene002382;Unigene026101	Unigene0013958;Unigene0021148;Unigene0021149;Unigene0022594;Unigene0016336;Unigene0026586	Unigene010398;Unigene015374;Unigene017869;Unigene026110	Unigene0025010;Unigene0025012;Unigene0038015;Unigene0027102;Unigene0004098	Unigene033426;Unigene037213;Unigene036727;Unigene037345;Unigene020209;Unigene019222;Unigene036728	Unigene0017898;Unigene0023042;Unigene0025515;Unigene0021710	Unigene017812;Unigene025751;Unigene032706;Unigene033465;Unigene026287	Unigene022247;Unigene037408;Unigene041988;Unigene050886;Unigene050887	Unigene000713;Unigene025378
group95	41 genes,9 taxas	4	4	3	5	6	3	6	5	5	Unigene001840;Unigene008110;Unigene008578;Unigene019746	Unigene0012070;Unigene0019791;Unigene0020490;Unigene0024732	Unigene011684;Unigene013673;Unigene026528	Unigene0015521;Unigene0025140;Unigene0032390;Unigene0038289;Unigene0014740	Unigene021529;Unigene030652;Unigene041721;Unigene047020;Unigene079893;Unigene058295	Unigene0012537;Unigene0016982;Unigene0025692	Unigene004236;Unigene013752;Unigene035448;Unigene035449;Unigene052850;Unigene004237	Unigene017181;Unigene026370;Unigene028077;Unigene039584;Unigene041101	Unigene004929;Unigene014661;Unigene018803;Unigene024170;Unigene030565
group96	40 genes,9 taxas	4	5	4	5	5	4	4	4	5	Unigene006892;Unigene014526;Unigene021488;Unigene022311	Unigene0014315;Unigene0019259;Unigene0031052;Unigene0033378;Unigene0031051	Unigene015734;Unigene017133;Unigene017134;Unigene021440	Unigene0027410;Unigene0034033;Unigene0035547;Unigene0035548;Unigene0037343	Unigene016806;Unigene048294;Unigene056637;Unigene036150;Unigene056168	Unigene0004512;Unigene0015795;Unigene0015796;Unigene0023420	Unigene013165;Unigene020541;Unigene035054;Unigene035058	Unigene031977;Unigene042258;Unigene046336;Unigene050332	Unigene011193;Unigene014023;Unigene016894;Unigene018070;Unigene033575
group97	40 genes,9 taxas	5	4	4	5	5	4	4	4	5	Unigene018401;Unigene019990;Unigene024547;Unigene009057;Unigene018617	Unigene0023985;Unigene0034267;Unigene0021286;Unigene0032591	Unigene003474;Unigene010316;Unigene019452;Unigene024616	Unigene0039986;Unigene0040996;Unigene0040997;Unigene0026066;Unigene0040985	Unigene065673;Unigene066492;Unigene057570;Unigene061306;Unigene065671	Unigene0023230;Unigene0028006;Unigene0014304;Unigene0022898	Unigene028719;Unigene033230;Unigene016478;Unigene029806	Unigene031288;Unigene041331;Unigene050740;Unigene046430	Unigene018365;Unigene030652;Unigene033613;Unigene033614;Unigene018366
group98	18 genes,9 taxas	2	2	2	2	2	2	2	2	2	Unigene014202;Unigene024563	Unigene0020556;Unigene0015786	Unigene013838;Unigene017572	Unigene0032609;Unigene0031097	Unigene051670;Unigene057986	Unigene0018509;Unigene0012755	Unigene029483;Unigene034238	Unigene034776;Unigene037119	Unigene020712;Unigene027513
group99	54 genes,9 taxas	5	6	5	6	7	6	7	5	7	Unigene021783;Unigene022040;Unigene022264;Unigene002638;Unigene010459	Unigene0020067;Unigene0035239;Unigene0031982;Unigene0016204;Unigene0016205;Unigene0019842	Unigene010614;Unigene016596;Unigene020041;Unigene011501;Unigene025357	Unigene0027629;Unigene0039568;Unigene0035428;Unigene0025247;Unigene0029332;Unigene0029333	Unigene053231;Unigene049997;Unigene053867;Unigene022801;Unigene016505;Unigene067671;Unigene063124	Unigene0006546;Unigene0029227;Unigene0010516;Unigene0004811;Unigene0004895;Unigene0029154	Unigene013274;Unigene036972;Unigene046967;Unigene029243;Unigene029242;Unigene024209;Unigene052826	Unigene034887;Unigene043754;Unigene038460;Unigene040231;Unigene016597	Unigene023336;Unigene037696;Unigene003879;Unigene036286;Unigene037378;Unigene037110;Unigene036187
group100	38 genes,9 taxas	3	4	4	4	4	8	4	3	4	Unigene008342;Unigene010366;Unigene001982	Unigene0027621;Unigene0008112;Unigene0008113;Unigene0023395	Unigene016645;Unigene017008;Unigene005727;Unigene020510	Unigene0029239;Unigene0037027;Unigene0037029;Unigene0037967	Unigene055867;Unigene055875;Unigene064630;Unigene057553	Unigene0021193;Unigene0016233;Unigene0021699;Unigene0021700;Unigene0007963;Unigene0021703;Unigene0018826;Unigene0018827	Unigene032426;Unigene032427;Unigene036325;Unigene023245	Unigene030867;Unigene035559;Unigene038459	Unigene025857;Unigene030059;Unigene033947;Unigene038028
group101	17 genes,9 taxas	2	1	2	2	2	2	2	2	2	Unigene012297;Unigene013371	Unigene0030668	Unigene010798;Unigene018155	Unigene0040861;Unigene0023856	Unigene060379;Unigene058520	Unigene0028869;Unigene0028872	Unigene030044;Unigene031450	Unigene036740;Unigene050933	Unigene008354;Unigene016905
group102	49 genes,9 taxas	5	5	5	6	4	5	8	6	5	Unigene002399;Unigene003540;Unigene008831;Unigene020723;Unigene024889	Unigene0025217;Unigene0017935;Unigene0022607;Unigene0028556;Unigene0024012	Unigene017420;Unigene018658;Unigene007908;Unigene014277;Unigene026450	Unigene0032908;Unigene0036383;Unigene0023615;Unigene0030712;Unigene0033528;Unigene0035487	Unigene049083;Unigene040537;Unigene041138;Unigene047398	Unigene0017734;Unigene0021906;Unigene0013166;Unigene0023569;Unigene0026496	Unigene013177;Unigene057361;Unigene021297;Unigene023546;Unigene026225;Unigene027412;Unigene021298;Unigene013176	Unigene040884;Unigene018405;Unigene020624;Unigene029348;Unigene045125;Unigene043198	Unigene014430;Unigene016501;Unigene020327;Unigene025800;Unigene027184
group103	37 genes,9 taxas	4	4	5	4	4	4	4	4	4	Unigene006383;Unigene008543;Unigene010518;Unigene016412	Unigene0017053;Unigene0025744;Unigene0029299;Unigene0029300	Unigene000159;Unigene014756;Unigene017923;Unigene019326;Unigene000158	Unigene0032132;Unigene0039107;Unigene0040419;Unigene0031957	Unigene050369;Unigene054268;Unigene060388;Unigene052134	Unigene0009916;Unigene0020883;Unigene0021102;Unigene0021103	Unigene018889;Unigene027638;Unigene031107;Unigene032251	Unigene025572;Unigene031562;Unigene035264;Unigene047083	Unigene015538;Unigene029546;Unigene029547;Unigene031558
group104	43 genes,9 taxas	5	5	5	5	4	5	5	5	4	Unigene001715;Unigene001716;Unigene012770;Unigene012771;Unigene016190	Unigene0020884;Unigene0020885;Unigene0028890;Unigene0028891;Unigene0030295	Unigene007505;Unigene015938;Unigene017105;Unigene021563;Unigene023024	Unigene0020236;Unigene0030285;Unigene0030286;Unigene0034430;Unigene0030204	Unigene034699;Unigene042432;Unigene047663;Unigene051041	Unigene0020472;Unigene0020473;Unigene0025466;Unigene0044376;Unigene0014929	Unigene012600;Unigene021444;Unigene023693;Unigene025925;Unigene031544	Unigene020999;Unigene028555;Unigene035715;Unigene039976;Unigene047418	Unigene015816;Unigene018359;Unigene020465;Unigene025793
group105	36 genes,9 taxas	3	3	4	5	4	6	4	4	3	Unigene003683;Unigene009578;Unigene009579	Unigene0031932;Unigene0013364;Unigene0021076	Unigene019812;Unigene002029;Unigene002030;Unigene023463	Unigene0024586;Unigene0022727;Unigene0014547;Unigene0014682;Unigene0036789	Unigene026179;Unigene067000;Unigene031814;Unigene063598	Unigene0022446;Unigene0015595;Unigene0015596;Unigene0015597;Unigene0033161;Unigene0013194	Unigene006021;Unigene027928;Unigene029950;Unigene025913	Unigene028575;Unigene045004;Unigene048182;Unigene048183	Unigene016691;Unigene018280;Unigene033505
group106	44 genes,9 taxas	3	4	4	4	7	6	4	7	5	Unigene009758;Unigene015539;Unigene015542	Unigene0033093;Unigene0034176;Unigene0013661;Unigene0034179	Unigene008124;Unigene019097;Unigene019093;Unigene013687	Unigene0036026;Unigene0021825;Unigene0039122;Unigene0034711	Unigene067560;Unigene038070;Unigene039021;Unigene063775;Unigene068362;Unigene063151;Unigene038065	Unigene0021503;Unigene0027944;Unigene0028839;Unigene0029369;Unigene0028838;Unigene0025490	Unigene024800;Unigene027358;Unigene038442;Unigene038444	Unigene049285;Unigene032122;Unigene047393;Unigene049001;Unigene053501;Unigene032128;Unigene050736	Unigene017505;Unigene034352;Unigene035276;Unigene035279;Unigene023291
group107	35 genes,9 taxas	4	4	4	4	4	3	4	4	4	Unigene003119;Unigene006213;Unigene013238;Unigene014937	Unigene0020409;Unigene0021976;Unigene0028163;Unigene0023127	Unigene000117;Unigene017657;Unigene018513;Unigene025872	Unigene0019190;Unigene0024794;Unigene0031780;Unigene0034671	Unigene043668;Unigene048186;Unigene050466;Unigene059550	Unigene0000425;Unigene0019893;Unigene0025344	Unigene016262;Unigene023606;Unigene028854;Unigene030642	Unigene032827;Unigene038374;Unigene024203;Unigene035729	Unigene025401;Unigene028801;Unigene029493;Unigene037045
group108	56 genes,9 taxas	4	7	5	6	6	5	8	8	7	Unigene008607;Unigene014215;Unigene026133;Unigene026626	Unigene0017037;Unigene0022853;Unigene0024353;Unigene0027790;Unigene0042345;Unigene0033607;Unigene0031774	Unigene003438;Unigene021706;Unigene024319;Unigene015096;Unigene023304	Unigene0022517;Unigene0022949;Unigene0029413;Unigene0031401;Unigene0023092;Unigene0037101	Unigene028936;Unigene038127;Unigene048283;Unigene053659;Unigene044389;Unigene022620	Unigene0000243;Unigene0009542;Unigene0015443;Unigene0027566;Unigene0027666	Unigene002926;Unigene004109;Unigene031823;Unigene057501;Unigene032210;Unigene018797;Unigene002927;Unigene065038	Unigene025004;Unigene028549;Unigene029070;Unigene044736;Unigene044931;Unigene023053;Unigene022941;Unigene040177	Unigene007080;Unigene008819;Unigene010226;Unigene012775;Unigene029505;Unigene031015;Unigene032091
group109	36 genes,9 taxas	3	4	4	4	5	4	4	5	3	Unigene027189;Unigene013307;Unigene018065	Unigene0018999;Unigene0026848;Unigene0031363;Unigene0020782	Unigene021938;Unigene006147;Unigene014411;Unigene026603	Unigene0019854;Unigene0033862;Unigene0036161;Unigene0039350	Unigene051074;Unigene029953;Unigene033020;Unigene045408;Unigene061870	Unigene0010696;Unigene0025536;Unigene0025966;Unigene0025537	Unigene016940;Unigene021553;Unigene008912;Unigene008783	Unigene032817;Unigene025213;Unigene047772;Unigene021225;Unigene027700	Unigene013546;Unigene019993;Unigene021176
group110	33 genes,9 taxas	4	3	4	3	5	3	4	3	4	Unigene004309;Unigene012034;Unigene012035;Unigene019610	Unigene0026049;Unigene0026050;Unigene0030430	Unigene005012;Unigene018461;Unigene018462;Unigene024745	Unigene0033361;Unigene0035913;Unigene0035974	Unigene052115;Unigene055323;Unigene058072;Unigene058076;Unigene033003	Unigene0018078;Unigene0022337;Unigene0036959	Unigene029162;Unigene033349;Unigene033350;Unigene038287	Unigene039111;Unigene041266;Unigene047723	Unigene015842;Unigene029550;Unigene029551;Unigene031351
group111	41 genes,9 taxas	5	3	5	3	5	5	5	5	5	Unigene004403;Unigene010568;Unigene013173;Unigene013174;Unigene006188	Unigene0016939;Unigene0031610;Unigene0020149	Unigene011385;Unigene016721;Unigene016723;Unigene017341;Unigene015649	Unigene0017287;Unigene0035281;Unigene0025504	Unigene041310;Unigene056935;Unigene057662;Unigene057699;Unigene038187	Unigene0020874;Unigene0026169;Unigene0026170;Unigene0026171;Unigene0034284	Unigene023373;Unigene025388;Unigene030014;Unigene030015;Unigene012718	Unigene028993;Unigene036253;Unigene042700;Unigene040713;Unigene028992	Unigene017236;Unigene021477;Unigene026461;Unigene026462;Unigene026463
group112	28 genes,9 taxas	4	3	2	3	5	3	3	3	2	Unigene003498;Unigene012805;Unigene012867;Unigene012868	Unigene0032827;Unigene0032828;Unigene0032829	Unigene015354;Unigene015355	Unigene0037134;Unigene0035490;Unigene0039700	Unigene056664;Unigene056665;Unigene062974;Unigene056663;Unigene045307	Unigene0024303;Unigene0024304;Unigene0024305	Unigene032695;Unigene034416;Unigene034417	Unigene033667;Unigene040503;Unigene040502	Unigene031166;Unigene031168
group113	36 genes,9 taxas	3	4	3	4	6	3	3	5	5	Unigene005313;Unigene013880;Unigene013881	Unigene0033406;Unigene0033407;Unigene0034556;Unigene0034557	Unigene003034;Unigene016515;Unigene016516	Unigene0015079;Unigene0036500;Unigene0036501;Unigene0040676	Unigene022684;Unigene039918;Unigene059833;Unigene066117;Unigene072373;Unigene066112	Unigene0028638;Unigene0028639;Unigene0028640	Unigene015125;Unigene026743;Unigene033872	Unigene001956;Unigene030823;Unigene047990;Unigene047992;Unigene005125	Unigene014353;Unigene031158;Unigene031159;Unigene031160;Unigene002948
group114	32 genes,9 taxas	3	5	3	4	4	4	3	3	3	Unigene000125;Unigene006048;Unigene022376	Unigene0019209;Unigene0019342;Unigene0019533;Unigene0019534;Unigene0019210	Unigene011874;Unigene013153;Unigene015311	Unigene0020001;Unigene0020002;Unigene0032653;Unigene0040593	Unigene026667;Unigene040051;Unigene049545;Unigene057229	Unigene0012760;Unigene0012761;Unigene0024311;Unigene0024312	Unigene016048;Unigene017511;Unigene023564	Unigene038282;Unigene042944;Unigene044342	Unigene013543;Unigene022334;Unigene029169
group115	45 genes,9 taxas	5	5	5	4	5	5	6	5	5	Unigene014717;Unigene014720;Unigene019821;Unigene022187;Unigene024575	Unigene0014711;Unigene0025794;Unigene0032186;Unigene0032964;Unigene0032965	Unigene011641;Unigene017272;Unigene017273;Unigene026290;Unigene027557	Unigene0029294;Unigene0032643;Unigene0039265;Unigene0037596	Unigene046680;Unigene050272;Unigene040295;Unigene058672;Unigene063859	Unigene0017794;Unigene0019209;Unigene0020228;Unigene0021097;Unigene0021098	Unigene013521;Unigene021936;Unigene034041;Unigene036915;Unigene018835;Unigene018836	Unigene033415;Unigene034509;Unigene046679;Unigene046677;Unigene034013	Unigene023678;Unigene024124;Unigene024125;Unigene031154;Unigene034408
group116	45 genes,9 taxas	5	5	4	6	6	5	5	5	4	Unigene012734;Unigene013066;Unigene014328;Unigene014392;Unigene020325	Unigene0013602;Unigene0028578;Unigene0028869;Unigene0029579;Unigene0028870	Unigene020276;Unigene017965;Unigene019990;Unigene020277	Unigene0020136;Unigene0038396;Unigene0040641;Unigene0041227;Unigene0013889;Unigene0041224	Unigene030701;Unigene066468;Unigene067634;Unigene024453;Unigene065135;Unigene025385	Unigene0044131;Unigene0017401;Unigene0026728;Unigene0029664;Unigene0029665	Unigene015215;Unigene016161;Unigene020436;Unigene023882;Unigene028369	Unigene049709;Unigene050511;Unigene050512;Unigene022220;Unigene047463	Unigene002297;Unigene010812;Unigene033476;Unigene034147
group117	43 genes,9 taxas	4	6	4	5	4	5	5	5	5	Unigene007893;Unigene019960;Unigene021464;Unigene026521	Unigene0021526;Unigene0008858;Unigene0016882;Unigene0026752;Unigene0029550;Unigene0029551	Unigene019291;Unigene009205;Unigene017407;Unigene019292	Unigene0026209;Unigene0014441;Unigene0021323;Unigene0032279;Unigene0039177	Unigene044977;Unigene044978;Unigene030227;Unigene054691	Unigene0027475;Unigene0009207;Unigene0015701;Unigene0027476;Unigene0027477	Unigene030355;Unigene020228;Unigene024354;Unigene033617;Unigene033622	Unigene032497;Unigene041051;Unigene045544;Unigene045541;Unigene045545	Unigene020505;Unigene024765;Unigene029397;Unigene029398;Unigene030504
group118	29 genes,9 taxas	3	3	4	4	3	3	3	3	3	Unigene006604;Unigene009064;Unigene013542	Unigene0026095;Unigene0027438;Unigene0032068	Unigene004697;Unigene009772;Unigene023157;Unigene028160	Unigene0022044;Unigene0031773;Unigene0033789;Unigene0022043	Unigene045043;Unigene052971;Unigene063781	Unigene0015477;Unigene0018593;Unigene0019069	Unigene014865;Unigene032445;Unigene038470	Unigene038232;Unigene039969;Unigene046231	Unigene024052;Unigene027917;Unigene029123
group119	28 genes,9 taxas	5	1	5	1	2	1	5	3	5	Unigene013278;Unigene013503;Unigene014934;Unigene012433;Unigene012904	Unigene0018320	Unigene016169;Unigene016172;Unigene016170;Unigene013000;Unigene016677	Unigene0033858	Unigene045198;Unigene047520	Unigene0020994	Unigene029319;Unigene029321;Unigene036632;Unigene032378;Unigene032377	Unigene038080;Unigene040392;Unigene050317	Unigene026350;Unigene014874;Unigene017138;Unigene023469;Unigene026349
group120	33 genes,9 taxas	3	2	3	2	6	3	5	5	4	Unigene011994;Unigene014789;Unigene014790	Unigene0024255;Unigene0024256	Unigene019925;Unigene019927;Unigene019924	Unigene0039869;Unigene0039871	Unigene029606;Unigene065295;Unigene020463;Unigene057333;Unigene029607;Unigene021573	Unigene0027821;Unigene0027704;Unigene0027705	Unigene037084;Unigene037080;Unigene037081;Unigene011868;Unigene008683	Unigene017129;Unigene049815;Unigene049814;Unigene030055;Unigene019888	Unigene030934;Unigene032208;Unigene032209;Unigene030935
group121	39 genes,9 taxas	3	4	4	4	5	4	5	5	5	Unigene008287;Unigene010184;Unigene013301	Unigene0019207;Unigene0031416;Unigene0034487;Unigene0008072	Unigene022348;Unigene012068;Unigene013535;Unigene027593	Unigene0033038;Unigene0034104;Unigene0037283;Unigene0005033	Unigene079453;Unigene019369;Unigene058787;Unigene063012;Unigene055356	Unigene0018268;Unigene0027262;Unigene0027730;Unigene0018267	Unigene009936;Unigene032920;Unigene036206;Unigene059457;Unigene009937	Unigene018644;Unigene028347;Unigene037780;Unigene045270;Unigene002004	Unigene008285;Unigene010385;Unigene033684;Unigene003985;Unigene037543
group122	40 genes,9 taxas	4	5	4	6	6	5	3	2	5	Unigene012326;Unigene012327;Unigene014043;Unigene014044	Unigene0029537;Unigene0029540;Unigene0029541;Unigene0029542;Unigene0029538	Unigene011101;Unigene011102;Unigene019007;Unigene019008	Unigene0033576;Unigene0035678;Unigene0035680;Unigene0035681;Unigene0035677;Unigene0033577	Unigene062345;Unigene039158;Unigene051203;Unigene055787;Unigene055789;Unigene062346	Unigene0018448;Unigene0023487;Unigene0023489;Unigene0023488;Unigene0018447	Unigene033319;Unigene024607;Unigene013396	Unigene046914;Unigene044092	Unigene032456;Unigene032457;Unigene032458;Unigene034339;Unigene034340
group123	27 genes,9 taxas	3	3	3	3	3	3	3	3	3	Unigene001722;Unigene002534;Unigene009449	Unigene0026892;Unigene0031674;Unigene0031676	Unigene000202;Unigene007260;Unigene019328	Unigene0037183;Unigene0038000;Unigene0040809	Unigene043680;Unigene052443;Unigene062460	Unigene0024076;Unigene0014417;Unigene0024077	Unigene023354;Unigene026916;Unigene029130	Unigene031813;Unigene033228;Unigene039550	Unigene016850;Unigene017087;Unigene031444
group124	34 genes,9 taxas	4	3	5	5	3	4	3	4	3	Unigene007716;Unigene018644;Unigene021971;Unigene009427	Unigene0018865;Unigene0028289;Unigene0029153	Unigene010162;Unigene018884;Unigene007440;Unigene025732;Unigene001372	Unigene0029493;Unigene0040562;Unigene0034640;Unigene0034642;Unigene0029494	Unigene037435;Unigene050911;Unigene057337	Unigene0021399;Unigene0026008;Unigene0019598;Unigene0019599	Unigene003869;Unigene023338;Unigene036770	Unigene021414;Unigene043386;Unigene045715;Unigene047608	Unigene021032;Unigene025774;Unigene032774
group125	21 genes,9 taxas	3	2	2	2	2	2	4	2	2	Unigene009922;Unigene015633;Unigene009921	Unigene0017325;Unigene0025565	Unigene011381;Unigene014524	Unigene0022319;Unigene0032821	Unigene055481;Unigene057289	Unigene0010449;Unigene0019684	Unigene015008;Unigene027023;Unigene015006;Unigene015007	Unigene024263;Unigene043856	Unigene023466;Unigene028697
group126	40 genes,9 taxas	4	4	5	4	5	3	4	5	6	Unigene007214;Unigene014489;Unigene014491;Unigene015130	Unigene0018452;Unigene0027355;Unigene0034318;Unigene0034321	Unigene013092;Unigene016791;Unigene017128;Unigene017129;Unigene016788	Unigene0023405;Unigene0037348;Unigene0037349;Unigene0036348	Unigene058279;Unigene033819;Unigene040005;Unigene058280;Unigene064419	Unigene0027908;Unigene0026447;Unigene0026448	Unigene035220;Unigene034429;Unigene034430;Unigene035221	Unigene032548;Unigene032549;Unigene041991;Unigene041993;Unigene041990	Unigene026076;Unigene026078;Unigene027053;Unigene027054;Unigene030595;Unigene004755
group127	44 genes,9 taxas	5	4	6	5	6	3	5	4	6	Unigene001535;Unigene003097;Unigene003989;Unigene007608;Unigene008275	Unigene0002603;Unigene0020197;Unigene0023183;Unigene0027568	Unigene005102;Unigene005481;Unigene007886;Unigene009474;Unigene014431;Unigene015742	Unigene0017549;Unigene0017705;Unigene0033213;Unigene0033215;Unigene0033214	Unigene031956;Unigene035911;Unigene045180;Unigene046198;Unigene046199;Unigene055670	Unigene0004360;Unigene0013829;Unigene0018997	Unigene024360;Unigene024915;Unigene040336;Unigene058149;Unigene024363	Unigene029038;Unigene032700;Unigene038121;Unigene038122	Unigene010804;Unigene014183;Unigene020011;Unigene020837;Unigene022603;Unigene024889
group128	27 genes,8 taxas	4	2	3	0	3	3	4	5	3	Unigene011038;Unigene013440;Unigene013444;Unigene013445	Unigene0028248;Unigene0028249	Unigene004689;Unigene016649;Unigene016715	-	Unigene045654;Unigene051837;Unigene051839	Unigene0022984;Unigene0024988;Unigene0024989	Unigene027530;Unigene027532;Unigene030220;Unigene021163	Unigene037598;Unigene044920;Unigene043597;Unigene043599;Unigene047324	Unigene019618;Unigene019619;Unigene028093
group129	37 genes,9 taxas	5	4	4	4	4	4	4	4	4	Unigene003455;Unigene006935;Unigene006936;Unigene006393;Unigene027065	Unigene0030567;Unigene0006753;Unigene0027371;Unigene0028973	Unigene004432;Unigene000537;Unigene004750;Unigene015233	Unigene0031360;Unigene0023719;Unigene0038562;Unigene0035055	Unigene054916;Unigene036928;Unigene049790;Unigene061916	Unigene0004034;Unigene0019520;Unigene0002728;Unigene0017992	Unigene013475;Unigene018403;Unigene023236;Unigene036604	Unigene031966;Unigene040992;Unigene037154;Unigene042962	Unigene019856;Unigene025500;Unigene027350;Unigene029473
group130	44 genes,9 taxas	5	4	6	4	5	4	5	7	4	Unigene002332;Unigene011914;Unigene019593;Unigene022184;Unigene023617	Unigene0017923;Unigene0018278;Unigene0021324;Unigene0028549	Unigene004817;Unigene005010;Unigene006314;Unigene006315;Unigene008892;Unigene007035	Unigene0023710;Unigene0030309;Unigene0035213;Unigene0038275	Unigene031151;Unigene045491;Unigene055848;Unigene058643;Unigene064010	Unigene0002454;Unigene0023548;Unigene0026212;Unigene0026214	Unigene015991;Unigene028179;Unigene030717;Unigene063220;Unigene004339	Unigene023470;Unigene039390;Unigene019310;Unigene019311;Unigene033396;Unigene046961;Unigene047108	Unigene020876;Unigene023000;Unigene028416;Unigene030203
group131	30 genes,9 taxas	4	3	3	3	3	3	4	3	4	Unigene000317;Unigene000086;Unigene006848;Unigene001919	Unigene0016773;Unigene0021905;Unigene0035314	Unigene023719;Unigene000903;Unigene011987	Unigene0013053;Unigene0030088;Unigene0030245	Unigene055294;Unigene060540;Unigene040137	Unigene0031454;Unigene0016430;Unigene0021934	Unigene030108;Unigene030388;Unigene036333;Unigene036331	Unigene035202;Unigene045982;Unigene049387	Unigene004884;Unigene018090;Unigene021083;Unigene024016
group132	34 genes,9 taxas	4	5	3	4	3	4	5	2	4	Unigene005723;Unigene013297;Unigene011425;Unigene013299	Unigene0028868;Unigene0028863;Unigene0028864;Unigene0028865;Unigene0028867	Unigene017709;Unigene017305;Unigene017708	Unigene0025383;Unigene0033684;Unigene0041282;Unigene0023199	Unigene061410;Unigene058709;Unigene064587	Unigene0024883;Unigene0017824;Unigene0018726;Unigene0024886	Unigene021323;Unigene015099;Unigene027680;Unigene015100;Unigene019003	Unigene047035;Unigene040832	Unigene008122;Unigene025206;Unigene030410;Unigene033231
group133	35 genes,9 taxas	4	3	4	4	4	5	4	3	4	Unigene009046;Unigene009900;Unigene021822;Unigene023929	Unigene0027410;Unigene0028842;Unigene0019250	Unigene007953;Unigene013116;Unigene015367;Unigene017697	Unigene0025501;Unigene0032737;Unigene0033826;Unigene0032400	Unigene051765;Unigene055918;Unigene056946;Unigene058269	Unigene0025176;Unigene0026767;Unigene0026768;Unigene0026538;Unigene0026542	Unigene024817;Unigene026980;Unigene027279;Unigene032086	Unigene027453;Unigene044886;Unigene051161	Unigene010962;Unigene026204;Unigene026866;Unigene031485
group134	44 genes,9 taxas	4	3	6	4	6	4	6	6	5	Unigene002612;Unigene009743;Unigene014569;Unigene021453	Unigene0021566;Unigene0021567;Unigene0021568	Unigene009564;Unigene014365;Unigene014366;Unigene016348;Unigene016349;Unigene012661	Unigene0028383;Unigene0036856;Unigene0036857;Unigene0038311	Unigene037199;Unigene053248;Unigene055612;Unigene034715;Unigene044084;Unigene047738	Unigene0024807;Unigene0024808;Unigene0024809;Unigene0028138	Unigene022617;Unigene022618;Unigene023216;Unigene030909;Unigene008872;Unigene025488	Unigene025714;Unigene041845;Unigene031533;Unigene031535;Unigene028962;Unigene033286	Unigene011114;Unigene012492;Unigene015237;Unigene028718;Unigene028720
group135	39 genes,9 taxas	5	5	4	2	4	4	5	5	5	Unigene001183;Unigene001179;Unigene006401;Unigene008871;Unigene008870	Unigene0011053;Unigene0021847;Unigene0021848;Unigene0016747;Unigene0021846	Unigene013370;Unigene004082;Unigene013369;Unigene016479	Unigene0030265;Unigene0038028	Unigene031635;Unigene046380;Unigene046654;Unigene056391	Unigene0020594;Unigene0020595;Unigene0044927;Unigene0020593	Unigene024799;Unigene009579;Unigene023184;Unigene025760;Unigene038093	Unigene015952;Unigene022545;Unigene031821;Unigene037750;Unigene041024	Unigene012747;Unigene014660;Unigene014757;Unigene016055;Unigene026952
group136	42 genes,9 taxas	3	4	5	5	2	5	5	7	6	Unigene008329;Unigene026844;Unigene015377	Unigene0032246;Unigene0032247;Unigene0031917;Unigene0031918	Unigene008204;Unigene014565;Unigene013611;Unigene006547;Unigene015883	Unigene0031945;Unigene0034633;Unigene0037714;Unigene0037715;Unigene0031944	Unigene051450;Unigene030229	Unigene0018109;Unigene0018108;Unigene0026426;Unigene0026427;Unigene0020755	Unigene025971;Unigene063783;Unigene020015;Unigene036791;Unigene036793	Unigene014182;Unigene017169;Unigene038420;Unigene040366;Unigene026404;Unigene039234;Unigene026584	Unigene014435;Unigene014550;Unigene027925;Unigene027926;Unigene030257;Unigene024005
group137	32 genes,9 taxas	4	3	5	2	3	5	3	4	3	Unigene003112;Unigene007786;Unigene001842;Unigene019579	Unigene0019527;Unigene0034289;Unigene0026941	Unigene014552;Unigene027348;Unigene014551;Unigene020054;Unigene014554	Unigene0039443;Unigene0031735	Unigene062794;Unigene063157;Unigene060308	Unigene0027181;Unigene0027182;Unigene0027183;Unigene0026412;Unigene0008901	Unigene028662;Unigene038231;Unigene025968	Unigene038361;Unigene038585;Unigene047496;Unigene041389	Unigene024816;Unigene031006;Unigene033194
group138	41 genes,9 taxas	4	3	5	4	5	4	5	5	6	Unigene026490;Unigene009274;Unigene009553;Unigene000177	Unigene0032953;Unigene0029253;Unigene0032951	Unigene010617;Unigene018907;Unigene018908;Unigene017233;Unigene010618	Unigene0044323;Unigene0040026;Unigene0031740;Unigene0036356	Unigene021203;Unigene024768;Unigene058931;Unigene043072;Unigene022205	Unigene0024579;Unigene0024580;Unigene0026636;Unigene0009459	Unigene023326;Unigene032277;Unigene028302;Unigene034901;Unigene032278	Unigene047125;Unigene047126;Unigene041683;Unigene041684;Unigene049286	Unigene028450;Unigene028451;Unigene029290;Unigene029291;Unigene033571;Unigene008239
group139	39 genes,9 taxas	3	5	4	4	5	4	4	4	6	Unigene001847;Unigene001846;Unigene005312	Unigene0024236;Unigene0027798;Unigene0023404;Unigene0026852;Unigene0027793	Unigene012462;Unigene017817;Unigene004954;Unigene014069	Unigene0030954;Unigene0033409;Unigene0033406;Unigene0033408	Unigene052637;Unigene051555;Unigene040194;Unigene051556;Unigene053350	Unigene0026193;Unigene0016846;Unigene0026192;Unigene0026195	Unigene026321;Unigene021173;Unigene023314;Unigene026120	Unigene041067;Unigene036161;Unigene036421;Unigene039424	Unigene008585;Unigene009696;Unigene013183;Unigene013474;Unigene022213;Unigene027560
group140	31 genes,9 taxas	3	4	4	3	3	3	4	3	4	Unigene001507;Unigene009170;Unigene012827	Unigene0024509;Unigene0024510;Unigene0033083;Unigene0033084	Unigene007561;Unigene016493;Unigene016495;Unigene016494	Unigene0033024;Unigene0034869;Unigene0034870	Unigene039696;Unigene039697;Unigene056954	Unigene0024099;Unigene0024100;Unigene0024101	Unigene024591;Unigene027033;Unigene027034;Unigene024592	Unigene039783;Unigene039784;Unigene035785	Unigene011269;Unigene012143;Unigene026687;Unigene026688
group141	28 genes,9 taxas	3	3	4	3	3	3	3	3	3	Unigene017836;Unigene006621;Unigene007156	Unigene0021788;Unigene0029895;Unigene0032678	Unigene001568;Unigene003546;Unigene003547;Unigene019201	Unigene0039159;Unigene0026956;Unigene0019789	Unigene047146;Unigene047755;Unigene052530	Unigene0022493;Unigene0024994;Unigene0024995	Unigene030294;Unigene021160;Unigene029818	Unigene031129;Unigene041369;Unigene048105	Unigene012126;Unigene023727;Unigene025895
group142	36 genes,9 taxas	2	6	3	5	5	4	3	4	4	Unigene006098;Unigene005948	Unigene0031995;Unigene0017315;Unigene0032003;Unigene0032901;Unigene0017891;Unigene0017890	Unigene004996;Unigene008199;Unigene019099	Unigene0031984;Unigene0018516;Unigene0030663;Unigene0037547;Unigene0030662	Unigene033550;Unigene028265;Unigene056488;Unigene042288;Unigene023565	Unigene0027948;Unigene0027950;Unigene0025782;Unigene0027945	Unigene021122;Unigene021284;Unigene025877	Unigene009755;Unigene049701;Unigene049703;Unigene023699	Unigene012312;Unigene012702;Unigene023765;Unigene032285
group143	33 genes,9 taxas	4	4	4	3	4	3	4	4	3	Unigene017862;Unigene012698;Unigene019656;Unigene012697	Unigene0028412;Unigene0027524;Unigene0031441;Unigene0031443	Unigene018593;Unigene005448;Unigene018230;Unigene018231	Unigene0037732;Unigene0039660;Unigene0039769	Unigene052860;Unigene059007;Unigene063321;Unigene038425	Unigene0022171;Unigene0022962;Unigene0026100	Unigene013664;Unigene025792;Unigene025793;Unigene031903	Unigene043537;Unigene043749;Unigene043750;Unigene047659	Unigene014118;Unigene028519;Unigene034182
group144	41 genes,9 taxas	4	4	6	5	4	5	4	5	4	Unigene010109;Unigene014181;Unigene023902;Unigene024545	Unigene0025261;Unigene0031740;Unigene0016350;Unigene0019888	Unigene001773;Unigene001774;Unigene018695;Unigene019509;Unigene001414;Unigene001415	Unigene0031452;Unigene0026354;Unigene0026353;Unigene0028065;Unigene0014456	Unigene054918;Unigene062202;Unigene063888;Unigene060906	Unigene0010334;Unigene0025964;Unigene0017053;Unigene0017052;Unigene0017471	Unigene012062;Unigene012768;Unigene029947;Unigene036143	Unigene031834;Unigene036141;Unigene046941;Unigene048090;Unigene046942	Unigene018165;Unigene025355;Unigene028660;Unigene029111
group145	28 genes,9 taxas	4	3	3	3	3	3	3	3	3	Unigene007748;Unigene007749;Unigene020662;Unigene026674	Unigene0027150;Unigene0029095;Unigene0027149	Unigene009067;Unigene010172;Unigene024433	Unigene0036701;Unigene0036702;Unigene0033185	Unigene050551;Unigene057852;Unigene048614	Unigene0022546;Unigene0027936;Unigene0027935	Unigene026699;Unigene030919;Unigene030920	Unigene036019;Unigene040677;Unigene040679	Unigene019629;Unigene028595;Unigene028596
group146	35 genes,9 taxas	5	3	3	3	4	4	5	4	4	Unigene010899;Unigene015243;Unigene005789;Unigene015763;Unigene015764	Unigene0034233;Unigene0033694;Unigene0000519	Unigene017444;Unigene018905;Unigene020115	Unigene0040941;Unigene0019749;Unigene0018808	Unigene064396;Unigene041882;Unigene056645;Unigene062656	Unigene0028490;Unigene0028491;Unigene0001238;Unigene0029351	Unigene037000;Unigene037001;Unigene024639;Unigene039352;Unigene022078	Unigene038996;Unigene052833;Unigene040281;Unigene052018	Unigene022852;Unigene022853;Unigene025764;Unigene022854
group147	12 genes,9 taxas	1	2	1	2	1	2	1	1	1	Unigene013629	Unigene0027923;Unigene0027926	Unigene018524	Unigene0034050;Unigene0034049	Unigene066486	Unigene0026615;Unigene0026616	Unigene029545	Unigene035844	Unigene031729
group148	46 genes,9 taxas	1	3	4	5	13	10	6	3	1	Unigene027970	Unigene0029012;Unigene0010687;Unigene0040697	Unigene008567;Unigene019084;Unigene005044;Unigene008020	Unigene0015993;Unigene0030343;Unigene0008349;Unigene0003944;Unigene0003943	Unigene065286;Unigene023023;Unigene030250;Unigene053131;Unigene061055;Unigene067712;Unigene039420;Unigene065902;Unigene041285;Unigene030249;Unigene004246;Unigene017524;Unigene020894	Unigene0028602;Unigene0029928;Unigene0027886;Unigene0015879;Unigene0028832;Unigene0028601;Unigene0027885;Unigene0041944;Unigene0028567;Unigene0012310	Unigene031080;Unigene012725;Unigene015573;Unigene036301;Unigene062735;Unigene030009	Unigene049322;Unigene050936;Unigene027538	Unigene005475
group149	42 genes,9 taxas	5	3	5	3	5	5	6	5	5	Unigene005637;Unigene007542;Unigene013682;Unigene026711;Unigene027700	Unigene0014674;Unigene0015673;Unigene0025805	Unigene000016;Unigene008624;Unigene014279;Unigene014421;Unigene022205	Unigene0032346;Unigene0036361;Unigene0034803	Unigene028754;Unigene045172;Unigene045748;Unigene053211;Unigene041839	Unigene0001554;Unigene0023300;Unigene0027082;Unigene0027083;Unigene0027084	Unigene009682;Unigene013532;Unigene027014;Unigene029360;Unigene030161;Unigene013531	Unigene030039;Unigene038723;Unigene043590;Unigene024815;Unigene033939	Unigene005864;Unigene014397;Unigene017882;Unigene020489;Unigene022805
group150	38 genes,9 taxas	5	4	4	4	4	4	4	4	5	Unigene003160;Unigene017115;Unigene017194;Unigene019802;Unigene003161	Unigene0011110;Unigene0017731;Unigene0029744;Unigene0034810	Unigene011049;Unigene012372;Unigene015339;Unigene027372	Unigene0026871;Unigene0035900;Unigene0036613;Unigene0037198	Unigene053902;Unigene057126;Unigene059069;Unigene060499	Unigene0005130;Unigene0042898;Unigene0004785;Unigene0017613	Unigene011778;Unigene023158;Unigene028815;Unigene035797	Unigene014409;Unigene030471;Unigene043266;Unigene044057	Unigene006192;Unigene007189;Unigene012468;Unigene023273;Unigene026482
group151	35 genes,9 taxas	5	4	4	4	4	4	3	3	4	Unigene020072;Unigene016890;Unigene007862;Unigene007863;Unigene017112	Unigene0033102;Unigene0031723;Unigene0033101;Unigene0028618	Unigene006026;Unigene009953;Unigene017002;Unigene006519	Unigene0040295;Unigene0036949;Unigene0040017;Unigene0040016	Unigene037635;Unigene024689;Unigene036860;Unigene036861	Unigene0019603;Unigene0022030;Unigene0027410;Unigene0027409	Unigene039005;Unigene033852;Unigene028362	Unigene041438;Unigene046673;Unigene049640	Unigene006248;Unigene012383;Unigene016455;Unigene026064
group152	44 genes,9 taxas	3	4	4	6	6	6	6	5	4	Unigene000871;Unigene015268;Unigene024476	Unigene0024630;Unigene0027316;Unigene0033638;Unigene0028796	Unigene018775;Unigene019490;Unigene019491;Unigene004642	Unigene0038976;Unigene0038977;Unigene0029976;Unigene0041072;Unigene0037279;Unigene0014996	Unigene059614;Unigene059615;Unigene046001;Unigene050536;Unigene061372;Unigene058489	Unigene0029171;Unigene0026983;Unigene0029170;Unigene0017153;Unigene0007756;Unigene0031165	Unigene007898;Unigene033115;Unigene034853;Unigene002765;Unigene034163;Unigene004403	Unigene016282;Unigene035583;Unigene042327;Unigene042328;Unigene045889	Unigene009036;Unigene022792;Unigene026074;Unigene032114
group153	39 genes,9 taxas	5	4	4	4	4	4	6	4	4	Unigene002548;Unigene002549;Unigene004343;Unigene007297;Unigene012548	Unigene0014418;Unigene0021152;Unigene0029694;Unigene0018257	Unigene004938;Unigene015022;Unigene021865;Unigene022895	Unigene0019851;Unigene0030027;Unigene0031009;Unigene0036896	Unigene043407;Unigene043474;Unigene044277;Unigene051273	Unigene0003367;Unigene0008676;Unigene0012803;Unigene0032424	Unigene000100;Unigene000101;Unigene010944;Unigene011537;Unigene011538;Unigene025902	Unigene026778;Unigene027190;Unigene028717;Unigene044592	Unigene011014;Unigene018402;Unigene026144;Unigene026740
group154	34 genes,9 taxas	2	4	4	4	4	4	4	4	4	Unigene017314;Unigene019614	Unigene0007782;Unigene0027024;Unigene0023998;Unigene0025416	Unigene010314;Unigene019224;Unigene026233;Unigene002687	Unigene0029574;Unigene0033708;Unigene0026166;Unigene0034509	Unigene033210;Unigene041708;Unigene059252;Unigene053524	Unigene0021684;Unigene0014606;Unigene0022994;Unigene0043499	Unigene006270;Unigene021787;Unigene022585;Unigene032783	Unigene022561;Unigene027698;Unigene029829;Unigene043147	Unigene011947;Unigene024131;Unigene030110;Unigene032412
group155	43 genes,9 taxas	5	4	6	4	4	5	5	5	5	Unigene003227;Unigene005446;Unigene013356;Unigene013357;Unigene021466	Unigene0027185;Unigene0029814;Unigene0033576;Unigene0033577	Unigene000047;Unigene007441;Unigene009051;Unigene009052;Unigene015890;Unigene018616	Unigene0036781;Unigene0038081;Unigene0038082;Unigene0038181	Unigene030125;Unigene051962;Unigene053463;Unigene054262	Unigene0015280;Unigene0022517;Unigene0025138;Unigene0025140;Unigene0025141	Unigene004080;Unigene013418;Unigene029624;Unigene029625;Unigene036083	Unigene026351;Unigene029866;Unigene038388;Unigene038389;Unigene041625	Unigene012409;Unigene019628;Unigene027722;Unigene027724;Unigene028131
group156	26 genes,9 taxas	3	3	2	3	3	3	3	3	3	Unigene011683;Unigene011684;Unigene014356	Unigene0021111;Unigene0027739;Unigene0032521	Unigene017959;Unigene018301	Unigene0038124;Unigene0038125;Unigene0038329	Unigene056308;Unigene063592;Unigene061439	Unigene0016921;Unigene0026876;Unigene0016053	Unigene036269;Unigene036270;Unigene030462	Unigene043580;Unigene027536;Unigene036082	Unigene014202;Unigene026474;Unigene031563
group157	41 genes,9 taxas	4	5	4	4	5	6	4	5	4	Unigene010210;Unigene016476;Unigene017870;Unigene026491	Unigene0025151;Unigene0025152;Unigene0032430;Unigene0033312;Unigene0046901	Unigene005470;Unigene010457;Unigene015411;Unigene013472	Unigene0031975;Unigene0039344;Unigene0040201;Unigene0040203	Unigene030214;Unigene053508;Unigene064945;Unigene020473;Unigene028764	Unigene0017836;Unigene0028609;Unigene0028610;Unigene0027127;Unigene0027129;Unigene0024553	Unigene002396;Unigene013561;Unigene036321;Unigene038095	Unigene019284;Unigene022202;Unigene043902;Unigene046948;Unigene051909	Unigene025977;Unigene031374;Unigene032817;Unigene032819
group158	36 genes,9 taxas	3	5	3	3	7	3	4	3	5	Unigene013362;Unigene023854;Unigene013361	Unigene0034803;Unigene0032695;Unigene0034802;Unigene0034800;Unigene0034801	Unigene019605;Unigene019286;Unigene019604	Unigene0030420;Unigene0038666;Unigene0041137	Unigene040996;Unigene065492;Unigene066329;Unigene063302;Unigene065491;Unigene066328;Unigene046211	Unigene0015817;Unigene0026095;Unigene0021915	Unigene019644;Unigene033936;Unigene028222;Unigene033732	Unigene043887;Unigene043888;Unigene047103	Unigene030502;Unigene033429;Unigene035297;Unigene035300;Unigene035296
group159	44 genes,9 taxas	1	5	1	8	10	7	3	4	5	Unigene024951	Unigene0034653;Unigene0031927;Unigene0035358;Unigene0006727;Unigene0046936	Unigene027368	Unigene0016233;Unigene0027297;Unigene0027298;Unigene0039434;Unigene0039435;Unigene0027296;Unigene0016872;Unigene0016774	Unigene042476;Unigene048065;Unigene055405;Unigene055667;Unigene058463;Unigene059553;Unigene042475;Unigene067556;Unigene022333;Unigene025347	Unigene0023315;Unigene0027787;Unigene0025390;Unigene0002484;Unigene0025389;Unigene0025391;Unigene0017269	Unigene059037;Unigene050292;Unigene027202	Unigene049385;Unigene053271;Unigene053269;Unigene048765	Unigene001720;Unigene019238;Unigene032321;Unigene039102;Unigene020152
group160	38 genes,9 taxas	2	4	2	9	6	3	4	5	3	Unigene022148;Unigene009152	Unigene0033005;Unigene0033006;Unigene0033262;Unigene0033456	Unigene001170;Unigene019546	Unigene0012727;Unigene0047197;Unigene0017100;Unigene0017638;Unigene0041338;Unigene0057648;Unigene0032538;Unigene0032537;Unigene0057640	Unigene059604;Unigene041324;Unigene043980;Unigene060471;Unigene066823;Unigene052585	Unigene0027574;Unigene0029792;Unigene0004822	Unigene009058;Unigene018444;Unigene038041;Unigene035175	Unigene023338;Unigene041647;Unigene052006;Unigene052278;Unigene046254	Unigene004062;Unigene006866;Unigene030580
group161	39 genes,9 taxas	2	4	4	4	6	4	5	5	5	Unigene008105;Unigene013487	Unigene0015880;Unigene0031524;Unigene0010671;Unigene0020567	Unigene019761;Unigene025878;Unigene019762;Unigene015631	Unigene0018553;Unigene0026793;Unigene0040771;Unigene0014598	Unigene056497;Unigene065158;Unigene044787;Unigene030348;Unigene065157;Unigene034809	Unigene0012612;Unigene0026921;Unigene0044736;Unigene0020659	Unigene020175;Unigene027564;Unigene034472;Unigene014711;Unigene034473	Unigene027076;Unigene041995;Unigene043470;Unigene046767;Unigene051270	Unigene005768;Unigene017438;Unigene022360;Unigene030137;Unigene030138
group162	39 genes,9 taxas	4	3	5	3	5	4	5	5	5	Unigene001369;Unigene005330;Unigene012003;Unigene015198	Unigene0025675;Unigene0033269;Unigene0017787	Unigene000485;Unigene008366;Unigene010304;Unigene018543;Unigene022189	Unigene0031697;Unigene0015030;Unigene0036441	Unigene028504;Unigene054692;Unigene026088;Unigene056328;Unigene059600	Unigene0018007;Unigene0006852;Unigene0021948;Unigene0025696	Unigene012368;Unigene013099;Unigene014042;Unigene032527;Unigene033543	Unigene031707;Unigene036228;Unigene038405;Unigene003974;Unigene020659	Unigene010774;Unigene020148;Unigene020434;Unigene022601;Unigene028191
group163	28 genes,9 taxas	4	3	3	3	3	3	3	3	3	Unigene006277;Unigene006278;Unigene001997;Unigene027050	Unigene0026605;Unigene0026606;Unigene0030943	Unigene017797;Unigene025869;Unigene014230	Unigene0034964;Unigene0034963;Unigene0037456	Unigene058273;Unigene043247;Unigene044038	Unigene0019575;Unigene0019576;Unigene0026107	Unigene017474;Unigene032335;Unigene031126	Unigene043000;Unigene046887;Unigene039389	Unigene017557;Unigene021418;Unigene027104
group164	46 genes,9 taxas	5	5	5	6	5	5	5	5	5	Unigene002020;Unigene008033;Unigene021455;Unigene011698;Unigene019539	Unigene0034316;Unigene0034317;Unigene0024163;Unigene0029099;Unigene0024677	Unigene007246;Unigene008210;Unigene014838;Unigene016392;Unigene020511	Unigene0026163;Unigene0026164;Unigene0031368;Unigene0041391;Unigene0024127;Unigene0022267	Unigene035461;Unigene058340;Unigene048250;Unigene054494;Unigene057773	Unigene0027428;Unigene0029617;Unigene0029618;Unigene0007876;Unigene0027427	Unigene003353;Unigene011580;Unigene018347;Unigene017248;Unigene027300	Unigene037444;Unigene039320;Unigene046910;Unigene039831;Unigene045534	Unigene019273;Unigene025417;Unigene028369;Unigene028883;Unigene032335
group165	32 genes,9 taxas	3	3	4	3	4	3	5	5	2	Unigene001792;Unigene014804;Unigene021827	Unigene0025900;Unigene0029816;Unigene0030630	Unigene005911;Unigene013469;Unigene014610;Unigene023739	Unigene0026736;Unigene0036889;Unigene0038839	Unigene030742;Unigene033924;Unigene052069;Unigene063854	Unigene0023094;Unigene0025677;Unigene0029228	Unigene018306;Unigene018307;Unigene025133;Unigene035030;Unigene035576	Unigene034224;Unigene034225;Unigene042266;Unigene043955;Unigene048567	Unigene022769;Unigene029698
group166	35 genes,9 taxas	4	4	4	4	3	3	4	4	5	Unigene008071;Unigene008072;Unigene012995;Unigene019828	Unigene0029805;Unigene0030324;Unigene0030325;Unigene0030326	Unigene000516;Unigene012662;Unigene018279;Unigene018280	Unigene0029819;Unigene0034883;Unigene0034884;Unigene0034885	Unigene043595;Unigene056575;Unigene064998	Unigene0018514;Unigene0023454;Unigene0025759	Unigene016925;Unigene032186;Unigene032187;Unigene034276	Unigene028072;Unigene029408;Unigene033636;Unigene038418	Unigene022784;Unigene025471;Unigene025472;Unigene030965;Unigene030966
group167	40 genes,9 taxas	4	5	5	5	4	3	6	5	3	Unigene019731;Unigene022497;Unigene003324;Unigene026573	Unigene0025935;Unigene0032188;Unigene0032189;Unigene0032190;Unigene0001240	Unigene012421;Unigene012590;Unigene023431;Unigene012420;Unigene026642	Unigene0031096;Unigene0033282;Unigene0037119;Unigene0037118;Unigene0046468	Unigene033522;Unigene036961;Unigene061999;Unigene051532	Unigene0013412;Unigene0025255;Unigene0013411	Unigene006867;Unigene028587;Unigene003921;Unigene006868;Unigene028586;Unigene020499	Unigene026997;Unigene040643;Unigene024200;Unigene043077;Unigene026325	Unigene024291;Unigene028688;Unigene031155
group168	16 genes,9 taxas	2	1	2	1	2	1	2	2	3	Unigene002463;Unigene014506	Unigene0032853	Unigene009917;Unigene017071	Unigene0038378	Unigene043661;Unigene060530	Unigene0024595	Unigene021026;Unigene024748	Unigene038086;Unigene046911	Unigene024442;Unigene032747;Unigene024440
group169	20 genes,9 taxas	2	3	2	2	3	2	2	2	2	Unigene013216;Unigene013217	Unigene0026964;Unigene0026965;Unigene0016999	Unigene018013;Unigene018014	Unigene0032606;Unigene0018479	Unigene034077;Unigene060944;Unigene060945	Unigene0027467;Unigene0004763	Unigene015455;Unigene023708	Unigene047134;Unigene047135	Unigene026288;Unigene026289
group170	47 genes,9 taxas	2	7	3	7	11	1	6	5	5	Unigene011018;Unigene000367	Unigene0035377;Unigene0035373;Unigene0035374;Unigene0026114;Unigene0034746;Unigene0034747;Unigene0032160	Unigene009404;Unigene011063;Unigene016886	Unigene0017077;Unigene0036076;Unigene0036074;Unigene0039818;Unigene0038805;Unigene0012159;Unigene0032255	Unigene033519;Unigene020917;Unigene062469;Unigene066425;Unigene043317;Unigene064560;Unigene068265;Unigene068266;Unigene062468;Unigene068276;Unigene025346	Unigene0029890	Unigene026690;Unigene038571;Unigene038819;Unigene035394;Unigene038626;Unigene031455	Unigene052377;Unigene053537;Unigene024825;Unigene053353;Unigene053540	Unigene004315;Unigene023823;Unigene023825;Unigene035786;Unigene039822
group171	16 genes,9 taxas	2	1	2	2	2	2	2	2	1	Unigene018092;Unigene007019	Unigene0024465	Unigene015019;Unigene015020	Unigene0018705;Unigene0034249	Unigene034430;Unigene037803	Unigene0026577;Unigene0026578	Unigene002376;Unigene031395	Unigene023626;Unigene033414	Unigene008761
group172	19 genes,9 taxas	2	2	2	3	2	2	2	2	2	Unigene007763;Unigene017889	Unigene0024159;Unigene0030513	Unigene005756;Unigene022121	Unigene0037130;Unigene0040246;Unigene0037127	Unigene049852;Unigene061694	Unigene0016486;Unigene0022097	Unigene023048;Unigene030767	Unigene028118;Unigene041181	Unigene011748;Unigene025214
group173	46 genes,9 taxas	5	6	5	5	5	5	5	5	5	Unigene011045;Unigene020909;Unigene026421;Unigene026879;Unigene016258	Unigene0005145;Unigene0019524;Unigene0021893;Unigene0025892;Unigene0025894;Unigene0026310	Unigene007483;Unigene012788;Unigene013460;Unigene015681;Unigene008641	Unigene0029821;Unigene0029822;Unigene0035247;Unigene0035664;Unigene0036707	Unigene037471;Unigene051919;Unigene052826;Unigene054248;Unigene058481	Unigene0011289;Unigene0017428;Unigene0017429;Unigene0018468;Unigene0021592	Unigene016163;Unigene019471;Unigene024355;Unigene025476;Unigene031103	Unigene021446;Unigene025229;Unigene027798;Unigene036550;Unigene043387	Unigene012453;Unigene017938;Unigene023723;Unigene026044;Unigene027564
group174	34 genes,9 taxas	3	4	4	4	4	2	4	5	4	Unigene010469;Unigene022493;Unigene012319	Unigene0026286;Unigene0027532;Unigene0028981;Unigene0028982	Unigene015641;Unigene016776;Unigene017492;Unigene017491	Unigene0034436;Unigene0034437;Unigene0033422;Unigene0033423	Unigene033299;Unigene046590;Unigene049035;Unigene060685	Unigene0019028;Unigene0021941	Unigene019548;Unigene019549;Unigene024833;Unigene030114	Unigene043009;Unigene030193;Unigene043409;Unigene043410;Unigene043008	Unigene015568;Unigene022283;Unigene022780;Unigene022781
group175	38 genes,9 taxas	4	5	4	4	4	5	4	4	4	Unigene000096;Unigene004009;Unigene007668;Unigene014600	Unigene0026981;Unigene0027663;Unigene0028397;Unigene0031700;Unigene0028398	Unigene002004;Unigene002287;Unigene019207;Unigene019565	Unigene0032926;Unigene0039343;Unigene0017578;Unigene0040775	Unigene056258;Unigene061437;Unigene063987;Unigene065563	Unigene0003587;Unigene0022859;Unigene0025061;Unigene0025057;Unigene0034461	Unigene016919;Unigene027545;Unigene029623;Unigene033181	Unigene041849;Unigene044539;Unigene046614;Unigene050586	Unigene025333;Unigene026635;Unigene028838;Unigene033086
group176	29 genes,9 taxas	3	3	3	3	3	3	4	4	3	Unigene017541;Unigene024613;Unigene010795	Unigene0029635;Unigene0034762;Unigene0031633	Unigene008231;Unigene025102;Unigene018980	Unigene0027156;Unigene0028451;Unigene0037435	Unigene038940;Unigene055734;Unigene061837	Unigene0008019;Unigene0024481;Unigene0019395	Unigene017304;Unigene026804;Unigene025356;Unigene025355	Unigene047464;Unigene048730;Unigene047038;Unigene047465	Unigene028260;Unigene030151;Unigene033171
group177	24 genes,9 taxas	3	3	2	3	3	2	3	3	2	Unigene015558;Unigene005512;Unigene017060	Unigene0032873;Unigene0019296;Unigene0019614	Unigene019061;Unigene019060	Unigene0036198;Unigene0038849;Unigene0018007	Unigene062797;Unigene054634;Unigene065812	Unigene0028793;Unigene0026931	Unigene018447;Unigene034290;Unigene025749	Unigene048285;Unigene049548;Unigene027085	Unigene032071;Unigene032290
group178	24 genes,9 taxas	3	2	2	3	4	2	3	3	2	Unigene015078;Unigene019619;Unigene014980	Unigene0026439;Unigene0032561	Unigene008828;Unigene019932	Unigene0039356;Unigene0035829;Unigene0035739	Unigene059786;Unigene062247;Unigene047955;Unigene059789	Unigene0012915;Unigene0028924	Unigene033766;Unigene037434;Unigene037435	Unigene032307;Unigene034333;Unigene042335	Unigene006916;Unigene032600
group179	33 genes,9 taxas	4	3	4	4	4	4	4	3	3	Unigene003867;Unigene010351;Unigene010350;Unigene022698	Unigene0023835;Unigene0024456;Unigene0024457	Unigene010691;Unigene012522;Unigene006813;Unigene010692	Unigene0019618;Unigene0033645;Unigene0014429;Unigene0019260	Unigene054273;Unigene055224;Unigene029174;Unigene054274	Unigene0023053;Unigene0023809;Unigene0012368;Unigene0023810	Unigene018921;Unigene030781;Unigene018922;Unigene022614	Unigene032090;Unigene032091;Unigene044238	Unigene007406;Unigene019389;Unigene028393
group180	27 genes,9 taxas	3	3	3	3	3	3	3	3	3	Unigene001534;Unigene020048;Unigene026994	Unigene0012214;Unigene0015484;Unigene0020217	Unigene018641;Unigene023044;Unigene026186	Unigene0028106;Unigene0029888;Unigene0031610	Unigene037811;Unigene059103;Unigene047920	Unigene0018762;Unigene0024560;Unigene0040872	Unigene019899;Unigene022450;Unigene029589	Unigene034995;Unigene038381;Unigene050633	Unigene008870;Unigene025005;Unigene026367
group181	38 genes,9 taxas	3	4	3	5	3	5	6	5	4	Unigene005925;Unigene022481;Unigene002211	Unigene0023197;Unigene0025505;Unigene0011593;Unigene0014459	Unigene001087;Unigene026457;Unigene001675	Unigene0023868;Unigene0028020;Unigene0028021;Unigene0038102;Unigene0023061	Unigene037687;Unigene041528;Unigene041527	Unigene0001738;Unigene0006272;Unigene0006273;Unigene0016610;Unigene0020569	Unigene006115;Unigene006116;Unigene023535;Unigene025374;Unigene017848;Unigene004173	Unigene003050;Unigene013933;Unigene029891;Unigene042413;Unigene009154	Unigene014738;Unigene018084;Unigene020100;Unigene030114
group182	34 genes,9 taxas	2	4	4	4	4	5	3	5	3	Unigene003379;Unigene021495	Unigene0014608;Unigene0032897;Unigene0027914;Unigene0027915	Unigene008294;Unigene027275;Unigene000511;Unigene007153	Unigene0030729;Unigene0040380;Unigene0026712;Unigene0027332	Unigene062493;Unigene067588;Unigene032650;Unigene062494	Unigene0012057;Unigene0022345;Unigene0024992;Unigene0024993;Unigene0024991	Unigene025431;Unigene036423;Unigene036786	Unigene028707;Unigene045040;Unigene050102;Unigene050772;Unigene021886	Unigene022145;Unigene029227;Unigene033506
group183	32 genes,9 taxas	5	3	5	4	4	3	3	3	2	Unigene014436;Unigene014437;Unigene015774;Unigene015775;Unigene007710	Unigene0031864;Unigene0031865;Unigene0031866	Unigene016260;Unigene019031;Unigene019620;Unigene000183;Unigene005480	Unigene0029397;Unigene0039031;Unigene0031824;Unigene0029396	Unigene063495;Unigene068514;Unigene068516;Unigene068513	Unigene0028509;Unigene0028510;Unigene0029174	Unigene033964;Unigene037884;Unigene028757	Unigene051904;Unigene052531;Unigene031833	Unigene022349;Unigene034101
group184	19 genes,9 taxas	2	4	1	2	2	2	2	2	2	Unigene014159;Unigene014160	Unigene0033076;Unigene0033070;Unigene0033073;Unigene0033072	Unigene020052	Unigene0040489;Unigene0024535	Unigene045504;Unigene064174	Unigene0024375;Unigene0024494	Unigene021821;Unigene031370	Unigene039258;Unigene045385	Unigene025633;Unigene029016
group185	30 genes,9 taxas	3	3	3	4	4	3	3	3	4	Unigene000511;Unigene008660;Unigene008661	Unigene0033423;Unigene0017409;Unigene0014167	Unigene018632;Unigene008844;Unigene018631	Unigene0039919;Unigene0039921;Unigene0030345;Unigene0039920	Unigene062235;Unigene049397;Unigene062237;Unigene053796	Unigene0022463;Unigene0019402;Unigene0022465	Unigene016747;Unigene030261;Unigene030262	Unigene044712;Unigene046355;Unigene044710	Unigene027906;Unigene034418;Unigene034421;Unigene034423
group186	33 genes,9 taxas	4	5	3	5	3	4	3	3	3	Unigene010137;Unigene010138;Unigene011368;Unigene018991	Unigene0007581;Unigene0011696;Unigene0006117;Unigene0022053;Unigene0039262	Unigene009095;Unigene018981;Unigene023524	Unigene0026466;Unigene0026467;Unigene0018005;Unigene0026380;Unigene0026381	Unigene056280;Unigene056283;Unigene067021	Unigene0024122;Unigene0024121;Unigene0006936;Unigene0008240	Unigene021434;Unigene031100;Unigene008264	Unigene043158;Unigene043161;Unigene041337	Unigene029537;Unigene030125;Unigene030124
group187	38 genes,9 taxas	4	5	5	4	4	4	4	4	4	Unigene005363;Unigene005459;Unigene012323;Unigene022106	Unigene0019088;Unigene0027604;Unigene0029603;Unigene0013398;Unigene0013400	Unigene010975;Unigene024893;Unigene027543;Unigene010044;Unigene003624	Unigene0017055;Unigene0034023;Unigene0034228;Unigene0038584	Unigene045286;Unigene046373;Unigene046491;Unigene052364	Unigene0005049;Unigene0018050;Unigene0019778;Unigene0022291	Unigene002316;Unigene022334;Unigene030841;Unigene034124	Unigene023771;Unigene023783;Unigene028497;Unigene037708	Unigene006570;Unigene021950;Unigene024049;Unigene032219
group188	34 genes,9 taxas	5	3	3	4	4	3	4	4	4	Unigene009757;Unigene010583;Unigene020533;Unigene000200;Unigene010584	Unigene0025796;Unigene0025797;Unigene0026872	Unigene011322;Unigene017661;Unigene025031	Unigene0027884;Unigene0033140;Unigene0036676;Unigene0008495	Unigene035742;Unigene037151;Unigene047143;Unigene018091	Unigene0014895;Unigene0022347;Unigene0022348	Unigene011734;Unigene024111;Unigene024151;Unigene025972	Unigene023294;Unigene037681;Unigene047603;Unigene048140	Unigene008554;Unigene013387;Unigene016941;Unigene023933
group189	31 genes,9 taxas	4	3	4	3	4	3	4	3	3	Unigene010994;Unigene013705;Unigene020548;Unigene012933	Unigene0004098;Unigene0021418;Unigene0022350	Unigene010120;Unigene013817;Unigene017891;Unigene017892	Unigene0026387;Unigene0030810;Unigene0029105	Unigene042882;Unigene044745;Unigene045658;Unigene036947	Unigene0013563;Unigene0021632;Unigene0043216	Unigene016731;Unigene017436;Unigene025090;Unigene019211	Unigene021260;Unigene020677;Unigene035444	Unigene009888;Unigene018583;Unigene032525
group190	44 genes,9 taxas	5	4	5	6	4	8	3	4	5	Unigene018887;Unigene026516;Unigene022179;Unigene016433;Unigene018380	Unigene0023523;Unigene0032924;Unigene0032923;Unigene0002679	Unigene012173;Unigene013183;Unigene017231;Unigene000695;Unigene005243	Unigene0015456;Unigene0026981;Unigene0038424;Unigene0015455;Unigene0026982;Unigene0002842	Unigene055998;Unigene048969;Unigene058805;Unigene024505	Unigene0003513;Unigene0014743;Unigene0014744;Unigene0019928;Unigene0017526;Unigene0017527;Unigene0005513;Unigene0008344	Unigene027275;Unigene022866;Unigene008114	Unigene043881;Unigene048719;Unigene048720;Unigene043882	Unigene012404;Unigene013156;Unigene035904;Unigene037262;Unigene001039
group191	20 genes,9 taxas	3	2	2	2	3	2	2	2	2	Unigene018704;Unigene019941;Unigene027404	Unigene0025092;Unigene0025093	Unigene013646;Unigene016379	Unigene0028900;Unigene0035022	Unigene053025;Unigene064239;Unigene064238	Unigene0020762;Unigene0020763	Unigene022645;Unigene035800	Unigene044243;Unigene047666	Unigene013287;Unigene032828
group192	37 genes,9 taxas	4	4	4	4	4	4	4	4	5	Unigene001528;Unigene011654;Unigene016271;Unigene021734	Unigene0010997;Unigene0023821;Unigene0027773;Unigene0001768	Unigene000504;Unigene011305;Unigene015546;Unigene016980	Unigene0015844;Unigene0029226;Unigene0032812;Unigene0036988	Unigene057921;Unigene051678;Unigene052613;Unigene058165	Unigene0018147;Unigene0018747;Unigene0020519;Unigene0026777	Unigene032172;Unigene020524;Unigene025253;Unigene028007	Unigene024419;Unigene029456;Unigene030410;Unigene038417	Unigene017300;Unigene018240;Unigene021422;Unigene024637;Unigene007419
group193	26 genes,9 taxas	3	3	3	3	2	3	3	3	3	Unigene010082;Unigene010083;Unigene022418	Unigene0019597;Unigene0027483;Unigene0027484	Unigene013732;Unigene013734;Unigene017050	Unigene0029057;Unigene0029058;Unigene0024143	Unigene054190;Unigene043665	Unigene0026335;Unigene0024432;Unigene0007967	Unigene036433;Unigene036434;Unigene026230	Unigene036623;Unigene042251;Unigene042255	Unigene021137;Unigene021138;Unigene023920
group194	30 genes,9 taxas	3	3	4	3	4	3	3	4	3	Unigene009945;Unigene015166;Unigene025550	Unigene0027646;Unigene0034096;Unigene0034095	Unigene002385;Unigene002386;Unigene018349;Unigene018519	Unigene0038298;Unigene0038448;Unigene0039543	Unigene052610;Unigene052726;Unigene060049;Unigene060050	Unigene0017645;Unigene0028560;Unigene0028561	Unigene009183;Unigene033302;Unigene035975	Unigene031137;Unigene037993;Unigene039220;Unigene050762	Unigene021725;Unigene021726;Unigene022375
group195	28 genes,9 taxas	3	3	3	3	3	4	3	3	3	Unigene005274;Unigene011067;Unigene016252	Unigene0025039;Unigene0030620;Unigene0029478	Unigene004787;Unigene008392;Unigene013475	Unigene0025430;Unigene0039439;Unigene0039721	Unigene031163;Unigene064164;Unigene056114	Unigene0008295;Unigene0015147;Unigene0023445;Unigene0023444	Unigene021614;Unigene030939;Unigene033443	Unigene035888;Unigene036508;Unigene040715	Unigene022036;Unigene024457;Unigene031118
group196	32 genes,9 taxas	3	3	2	2	6	3	6	3	4	Unigene015672;Unigene015674;Unigene015675	Unigene0013086;Unigene0017211;Unigene0032488	Unigene019072;Unigene019477	Unigene0035272;Unigene0041308	Unigene029811;Unigene048153;Unigene050644;Unigene050642;Unigene021424;Unigene068155	Unigene0005052;Unigene0027487;Unigene0029649	Unigene007902;Unigene038729;Unigene035856;Unigene038730;Unigene038731;Unigene038732	Unigene046285;Unigene050727;Unigene050728	Unigene025576;Unigene035614;Unigene035607;Unigene035611
group197	42 genes,9 taxas	4	6	4	6	4	6	4	4	4	Unigene000458;Unigene002298;Unigene023758;Unigene003693	Unigene0017487;Unigene0023318;Unigene0025574;Unigene0033699;Unigene0027892;Unigene0027891	Unigene005896;Unigene010711;Unigene011302;Unigene013621	Unigene0024336;Unigene0035348;Unigene0036929;Unigene0028226;Unigene0028654;Unigene0028655	Unigene033737;Unigene036362;Unigene048476;Unigene060288	Unigene0002735;Unigene0019357;Unigene0030354;Unigene0006989;Unigene0020729;Unigene0020730	Unigene015477;Unigene015976;Unigene016520;Unigene028685	Unigene022594;Unigene040872;Unigene046511;Unigene046750	Unigene026950;Unigene028030;Unigene028471;Unigene032523
group198	41 genes,9 taxas	5	4	5	5	4	5	4	4	5	Unigene009216;Unigene019933;Unigene015938;Unigene015925;Unigene025076	Unigene0008653;Unigene0018592;Unigene0019314;Unigene0025020	Unigene005744;Unigene011607;Unigene016078;Unigene021933;Unigene002254	Unigene0020007;Unigene0025294;Unigene0037208;Unigene0022488;Unigene0014518	Unigene043112;Unigene045380;Unigene048315;Unigene055462	Unigene0004092;Unigene0021713;Unigene0009012;Unigene0029283;Unigene0004144	Unigene004820;Unigene008498;Unigene016122;Unigene035541	Unigene034404;Unigene043229;Unigene043305;Unigene047374	Unigene000846;Unigene012837;Unigene018491;Unigene025314;Unigene010401
group199	42 genes,8 taxas	0	6	1	6	4	5	5	8	7	-	Unigene0008724;Unigene0018653;Unigene0019807;Unigene0034855;Unigene0035235;Unigene0035100	Unigene027309	Unigene0010405;Unigene0023420;Unigene0028303;Unigene0033907;Unigene0040870;Unigene0004334	Unigene034440;Unigene067640;Unigene011825;Unigene064600	Unigene0010544;Unigene0015480;Unigene0028525;Unigene0014367;Unigene0028581	Unigene010855;Unigene039079;Unigene039159;Unigene039081;Unigene053480	Unigene010969;Unigene032579;Unigene033203;Unigene040340;Unigene047228;Unigene053146;Unigene053504;Unigene049735	Unigene003572;Unigene009005;Unigene022307;Unigene029596;Unigene035537;Unigene035539;Unigene039812
group200	38 genes,9 taxas	5	4	4	3	5	4	5	4	4	Unigene002048;Unigene003544;Unigene009739;Unigene017106;Unigene009738	Unigene0022685;Unigene0022686;Unigene0022789;Unigene0027599	Unigene011979;Unigene027566;Unigene010132;Unigene027300	Unigene0034503;Unigene0027288;Unigene0027289	Unigene065839;Unigene022683;Unigene034466;Unigene048639;Unigene062687	Unigene0021327;Unigene0021328;Unigene0025952;Unigene0025036	Unigene015986;Unigene039706;Unigene011764;Unigene016807;Unigene011763	Unigene039481;Unigene026158;Unigene036743;Unigene025825	Unigene008996;Unigene012932;Unigene014102;Unigene029303
group201	9 genes,9 taxas	1	1	1	1	1	1	1	1	1	Unigene006092	Unigene0023319	Unigene018900	Unigene0038556	Unigene055739	Unigene0023882	Unigene031994	Unigene041291	Unigene011408
group202	37 genes,9 taxas	5	4	4	3	5	4	4	4	4	Unigene003392;Unigene006266;Unigene006267;Unigene009769;Unigene013797	Unigene0019686;Unigene0026883;Unigene0026884;Unigene0030075	Unigene013333;Unigene014183;Unigene014184;Unigene017910	Unigene0027660;Unigene0027974;Unigene0039395	Unigene050261;Unigene051872;Unigene057439;Unigene057440;Unigene051873	Unigene0000656;Unigene0011828;Unigene0011829;Unigene0028523	Unigene027260;Unigene027262;Unigene032297;Unigene032564	Unigene019666;Unigene022630;Unigene044226;Unigene051635	Unigene011908;Unigene016221;Unigene019044;Unigene019505
group203	23 genes,9 taxas	3	3	1	3	2	3	3	3	2	Unigene005186;Unigene009252;Unigene014333	Unigene0027655;Unigene0020353;Unigene0020354	Unigene016085	Unigene0022412;Unigene0007467;Unigene0021092	Unigene054945;Unigene046174	Unigene0010715;Unigene0016662;Unigene0016661	Unigene031235;Unigene014220;Unigene038626	Unigene035867;Unigene036344;Unigene042435	Unigene013964;Unigene038032
group204	31 genes,9 taxas	3	3	3	3	3	2	5	5	4	Unigene011656;Unigene026432;Unigene026310	Unigene0034891;Unigene0014710;Unigene0027010	Unigene002200;Unigene010239;Unigene003422	Unigene0017193;Unigene0029477;Unigene0040864	Unigene060975;Unigene057451;Unigene060222	Unigene0004320;Unigene0020975	Unigene017184;Unigene034320;Unigene007995;Unigene007996;Unigene026620	Unigene024860;Unigene035272;Unigene043721;Unigene015205;Unigene043148	Unigene014391;Unigene032373;Unigene039901;Unigene005668
group205	13 genes,9 taxas	1	1	2	1	2	2	1	1	2	Unigene007752	Unigene0032218	Unigene002369;Unigene014473	Unigene0037187	Unigene061923;Unigene061922	Unigene0028985;Unigene0012870	Unigene031457	Unigene041193	Unigene015153;Unigene015707
group206	21 genes,9 taxas	2	2	2	2	2	2	4	2	3	Unigene027072;Unigene008442	Unigene0027126;Unigene0032514	Unigene015348;Unigene027606	Unigene0040163;Unigene0039464	Unigene065025;Unigene059410	Unigene0025069;Unigene0029592	Unigene023898;Unigene031382;Unigene023899;Unigene023900	Unigene047422;Unigene050834	Unigene016569;Unigene032050;Unigene032049
group207	29 genes,9 taxas	4	3	3	4	3	3	3	3	3	Unigene001040;Unigene007767;Unigene021728;Unigene018411	Unigene0022995;Unigene0022996;Unigene0024978	Unigene008183;Unigene018183;Unigene001124	Unigene0020233;Unigene0037642;Unigene0039128;Unigene0020232	Unigene053778;Unigene055140;Unigene059456	Unigene0035279;Unigene0015400;Unigene0043139	Unigene020020;Unigene034829;Unigene046539	Unigene041624;Unigene049410;Unigene052235	Unigene018372;Unigene025364;Unigene002435
group208	20 genes,9 taxas	2	3	2	2	3	3	2	2	1	Unigene016097;Unigene016414	Unigene0031948;Unigene0031949;Unigene0000211	Unigene015405;Unigene016384	Unigene0034536;Unigene0004111	Unigene061585;Unigene067009;Unigene067012	Unigene0018203;Unigene0007832;Unigene0017864	Unigene027811;Unigene031322	Unigene039022;Unigene045612	Unigene029392
group209	21 genes,9 taxas	2	3	2	3	2	3	2	2	2	Unigene012191;Unigene013074	Unigene0015988;Unigene0015989;Unigene0032053	Unigene009914;Unigene020129	Unigene0039600;Unigene0039601;Unigene0041223	Unigene066507;Unigene067817	Unigene0027416;Unigene0027481;Unigene0027482	Unigene016450;Unigene037196	Unigene045810;Unigene051913	Unigene030062;Unigene030574
group210	42 genes,9 taxas	4	5	4	5	5	5	4	4	6	Unigene002334;Unigene023692;Unigene027172;Unigene014246	Unigene0019523;Unigene0028580;Unigene0035174;Unigene0028472;Unigene0028473	Unigene011647;Unigene011921;Unigene020128;Unigene012696	Unigene0033777;Unigene0040944;Unigene0041235;Unigene0025442;Unigene0030215	Unigene057589;Unigene058887;Unigene068100;Unigene060348;Unigene068099	Unigene0013262;Unigene0017200;Unigene0027178;Unigene0029240;Unigene0029239	Unigene021070;Unigene031724;Unigene036650;Unigene037208	Unigene045685;Unigene045710;Unigene050509;Unigene051018	Unigene032510;Unigene033956;Unigene033957;Unigene035375;Unigene035670;Unigene035671
group211	23 genes,9 taxas	3	2	4	1	1	3	3	4	2	Unigene014736;Unigene001451;Unigene001452	Unigene0035324;Unigene0019398	Unigene019670;Unigene019669;Unigene000250;Unigene003670	Unigene0039483	Unigene060285	Unigene0029658;Unigene0029068;Unigene0029659	Unigene039565;Unigene031125;Unigene011867	Unigene051051;Unigene069301;Unigene043530;Unigene051050	Unigene000387;Unigene028639
group212	32 genes,9 taxas	3	3	3	4	5	3	3	4	4	Unigene006415;Unigene010265;Unigene023616	Unigene0030688;Unigene0034039;Unigene0032556	Unigene008989;Unigene017358;Unigene010322	Unigene0033156;Unigene0037621;Unigene0039718;Unigene0027464	Unigene059589;Unigene062009;Unigene062064;Unigene062010;Unigene020195	Unigene0019604;Unigene0014471;Unigene0022846	Unigene017915;Unigene019912;Unigene029644	Unigene047249;Unigene047596;Unigene049808;Unigene013915	Unigene002181;Unigene019862;Unigene027222;Unigene032462
group213	27 genes,9 taxas	2	3	3	3	3	3	3	3	4	Unigene000321;Unigene001003	Unigene0020179;Unigene0022289;Unigene0033665	Unigene010299;Unigene006101;Unigene016054	Unigene0037881;Unigene0035120;Unigene0036741	Unigene060936;Unigene039683;Unigene040371	Unigene0019898;Unigene0024250;Unigene0025099	Unigene017401;Unigene023934;Unigene033696	Unigene050560;Unigene024290;Unigene044285	Unigene007792;Unigene022432;Unigene023497;Unigene004544
group214	43 genes,9 taxas	4	5	4	5	5	5	5	5	5	Unigene012027;Unigene017253;Unigene023232;Unigene023869	Unigene0029340;Unigene0017013;Unigene0024111;Unigene0000148;Unigene0009926	Unigene007018;Unigene008492;Unigene013109;Unigene024683	Unigene0030274;Unigene0019439;Unigene0021673;Unigene0033755;Unigene0033840	Unigene027453;Unigene029075;Unigene029350;Unigene029834;Unigene047111	Unigene0019832;Unigene0017663;Unigene0017735;Unigene0019831;Unigene0022147	Unigene013196;Unigene004499;Unigene009237;Unigene022588;Unigene026509	Unigene015991;Unigene029245;Unigene031234;Unigene041435;Unigene023042	Unigene010440;Unigene015615;Unigene017437;Unigene021958;Unigene021996
group215	32 genes,9 taxas	4	2	4	3	4	3	5	4	3	Unigene001657;Unigene017180;Unigene002750;Unigene022760	Unigene0027193;Unigene0031186	Unigene004869;Unigene011808;Unigene003400;Unigene020922	Unigene0030258;Unigene0033981;Unigene0033982	Unigene038110;Unigene032889;Unigene032936;Unigene060599	Unigene0022379;Unigene0027149;Unigene0027150	Unigene017286;Unigene021381;Unigene015195;Unigene015711;Unigene015712	Unigene027835;Unigene028327;Unigene021424;Unigene033381	Unigene010883;Unigene023409;Unigene023410
group216	26 genes,9 taxas	3	2	3	2	4	2	3	3	4	Unigene019660;Unigene008493;Unigene004999	Unigene0032158;Unigene0032159	Unigene018655;Unigene018654;Unigene002436	Unigene0026627;Unigene0018683	Unigene053046;Unigene061228;Unigene060794;Unigene061227	Unigene0023116;Unigene0034309	Unigene029455;Unigene029457;Unigene017230	Unigene037380;Unigene037782;Unigene037781	Unigene012792;Unigene019181;Unigene027698;Unigene032981
group217	20 genes,9 taxas	1	2	2	2	2	2	3	3	3	Unigene014497	Unigene0035177;Unigene0024784	Unigene017293;Unigene017292	Unigene0028087;Unigene0036276	Unigene055824;Unigene056764	Unigene0029182;Unigene0029183	Unigene016991;Unigene040029;Unigene033172	Unigene040331;Unigene040332;Unigene040911	Unigene015913;Unigene022470;Unigene015911
group218	28 genes,9 taxas	4	2	3	3	3	2	4	4	3	Unigene004558;Unigene022104;Unigene015285;Unigene013684	Unigene0022112;Unigene0022649	Unigene024695;Unigene025066;Unigene005024	Unigene0034041;Unigene0030596;Unigene0015848	Unigene041830;Unigene054799;Unigene067951	Unigene0016269;Unigene0020718	Unigene009169;Unigene012152;Unigene017628;Unigene023822	Unigene034822;Unigene034823;Unigene050374;Unigene050372	Unigene016059;Unigene016060;Unigene027384
group219	32 genes,9 taxas	4	3	4	4	4	4	4	2	3	Unigene026318;Unigene011605;Unigene011606;Unigene013863	Unigene0032364;Unigene0027669;Unigene0027670	Unigene013562;Unigene009813;Unigene012571;Unigene012572	Unigene0026566;Unigene0033019;Unigene0033020;Unigene0029491	Unigene039757;Unigene056112;Unigene056113;Unigene046035	Unigene0009908;Unigene0010057;Unigene0032315;Unigene0012232	Unigene036187;Unigene019684;Unigene030607;Unigene030609	Unigene033722;Unigene027158	Unigene019446;Unigene024609;Unigene024610
group220	38 genes,9 taxas	5	4	4	4	4	4	6	3	4	Unigene008639;Unigene008640;Unigene011001;Unigene011486;Unigene011676	Unigene0024600;Unigene0025589;Unigene0025591;Unigene0030137	Unigene001355;Unigene013047;Unigene014175;Unigene014176	Unigene0026835;Unigene0031925;Unigene0037514;Unigene0037515	Unigene044435;Unigene058966;Unigene061339;Unigene063847	Unigene0025973;Unigene0025974;Unigene0025975;Unigene0025976	Unigene012029;Unigene013648;Unigene013649;Unigene013650;Unigene016804;Unigene029718	Unigene023014;Unigene031468;Unigene031969	Unigene021769;Unigene024663;Unigene026390;Unigene026392
group221	25 genes,9 taxas	3	2	3	3	3	2	3	3	3	Unigene008014;Unigene011162;Unigene011705	Unigene0031543;Unigene0035112	Unigene017237;Unigene007323;Unigene016204	Unigene0029484;Unigene0026867;Unigene0028775	Unigene036761;Unigene059087;Unigene059729	Unigene0018052;Unigene0017723	Unigene034013;Unigene027992;Unigene036156	Unigene037503;Unigene042798;Unigene041645	Unigene024791;Unigene025289;Unigene031193
group222	19 genes,9 taxas	2	2	2	2	2	2	2	3	2	Unigene010872;Unigene012042	Unigene0031190;Unigene0032593	Unigene013062;Unigene014571	Unigene0034713;Unigene0039964	Unigene057316;Unigene064469	Unigene0024232;Unigene0027792	Unigene033956;Unigene037255	Unigene049181;Unigene048101;Unigene049180	Unigene025753;Unigene031363
group223	11 genes,9 taxas	1	1	1	1	3	1	1	1	1	Unigene014251	Unigene0031175	Unigene017113	Unigene0033887	Unigene026246;Unigene058602;Unigene058603	Unigene0025614	Unigene021696	Unigene031542	Unigene027093
group224	14 genes,9 taxas	2	1	1	1	2	2	2	1	2	Unigene013595;Unigene013596	Unigene0028957	Unigene017758	Unigene0037937	Unigene046852;Unigene046853	Unigene0025604;Unigene0025605	Unigene030252;Unigene030253	Unigene045855	Unigene028691;Unigene028694
group225	12 genes,9 taxas	1	2	1	2	1	2	1	1	1	Unigene014179	Unigene0025072;Unigene0025073	Unigene019767	Unigene0030725;Unigene0030724	Unigene063782	Unigene0021429;Unigene0021430	Unigene033041	Unigene050743	Unigene029000
group226	13 genes,9 taxas	1	1	1	1	2	1	2	2	2	Unigene003559	Unigene0009867	Unigene014160	Unigene0030504	Unigene051650;Unigene056259	Unigene0012507	Unigene022373;Unigene031678	Unigene027132;Unigene035894	Unigene007868;Unigene018434
group227	34 genes,9 taxas	3	3	4	4	3	4	5	4	4	Unigene005964;Unigene010738;Unigene011400	Unigene0008409;Unigene0030312;Unigene0030314	Unigene002758;Unigene010056;Unigene013536;Unigene013678	Unigene0023151;Unigene0023890;Unigene0037503;Unigene0037505	Unigene041195;Unigene045036;Unigene051058	Unigene0022568;Unigene0022570;Unigene0043287;Unigene0016746	Unigene015185;Unigene018153;Unigene018427;Unigene018428;Unigene025451	Unigene024594;Unigene025535;Unigene028113;Unigene041784	Unigene009827;Unigene009866;Unigene014322;Unigene019054
group228	33 genes,9 taxas	4	3	5	3	4	2	4	4	4	Unigene011857;Unigene011859;Unigene024304;Unigene026156	Unigene0029160;Unigene0029525;Unigene0029526	Unigene006296;Unigene006297;Unigene014650;Unigene014651;Unigene015397	Unigene0029422;Unigene0039114;Unigene0039113	Unigene048399;Unigene054359;Unigene059594;Unigene063857	Unigene0000596;Unigene0023918	Unigene003744;Unigene009946;Unigene024121;Unigene024123	Unigene039520;Unigene039522;Unigene040087;Unigene044114	Unigene010255;Unigene018322;Unigene019815;Unigene023376
group229	26 genes,9 taxas	3	4	2	3	3	3	3	3	2	Unigene013225;Unigene013226;Unigene018111	Unigene0021833;Unigene0021836;Unigene0030937;Unigene0015911	Unigene012222;Unigene022936	Unigene0030132;Unigene0030133;Unigene0038993	Unigene035381;Unigene056570;Unigene063300	Unigene0019552;Unigene0019553;Unigene0026771	Unigene017845;Unigene023400;Unigene028350	Unigene032189;Unigene038868;Unigene038869	Unigene013856;Unigene031358
group230	36 genes,9 taxas	4	4	4	4	5	3	4	4	4	Unigene002616;Unigene012418;Unigene024254;Unigene012417	Unigene0018405;Unigene0030545;Unigene0030543;Unigene0030544	Unigene002414;Unigene015552;Unigene017706;Unigene017705	Unigene0029737;Unigene0037004;Unigene0039754;Unigene0039755	Unigene055371;Unigene041200;Unigene060238;Unigene063768;Unigene063767	Unigene0023735;Unigene0023994;Unigene0024222	Unigene002055;Unigene013509;Unigene002753;Unigene011481	Unigene033762;Unigene034550;Unigene049415;Unigene049424	Unigene016299;Unigene024938;Unigene024939;Unigene028089
group231	30 genes,9 taxas	2	3	3	3	4	3	3	4	5	Unigene014523;Unigene013016	Unigene0031895;Unigene0027413;Unigene0031894	Unigene018701;Unigene000280;Unigene018702	Unigene0037088;Unigene0037089;Unigene0037548	Unigene030974;Unigene040319;Unigene045086;Unigene054817	Unigene0022403;Unigene0026553;Unigene0026555	Unigene032986;Unigene012789;Unigene032985	Unigene029655;Unigene035120;Unigene040166;Unigene018712	Unigene016346;Unigene019428;Unigene026400;Unigene030373;Unigene030376
group232	40 genes,9 taxas	4	4	4	4	5	4	4	6	5	Unigene010260;Unigene019573;Unigene013179;Unigene013838	Unigene0024334;Unigene0024335;Unigene0034764;Unigene0024337	Unigene015216;Unigene027305;Unigene014801;Unigene018916	Unigene0034314;Unigene0031599;Unigene0034313;Unigene0036362	Unigene051994;Unigene053859;Unigene048326;Unigene053860;Unigene053863	Unigene0029035;Unigene0029031;Unigene0029032;Unigene0029033	Unigene015402;Unigene015806;Unigene025977;Unigene038396	Unigene033890;Unigene033891;Unigene038155;Unigene044274;Unigene044275;Unigene033889	Unigene017674;Unigene017676;Unigene028102;Unigene028103;Unigene017673
group233	27 genes,9 taxas	3	2	3	3	3	3	3	3	4	Unigene000582;Unigene006999;Unigene011157	Unigene0034273;Unigene0019688	Unigene004018;Unigene011489;Unigene021785	Unigene0039940;Unigene0040429;Unigene0032689	Unigene054735;Unigene062814;Unigene063128	Unigene0024318;Unigene0024319;Unigene0027146	Unigene021251;Unigene028314;Unigene032436	Unigene046246;Unigene046247;Unigene046248	Unigene019241;Unigene031214;Unigene027532;Unigene027531
group234	28 genes,9 taxas	3	2	4	3	4	3	4	2	3	Unigene001652;Unigene013180;Unigene013181	Unigene0024824;Unigene0031173	Unigene003307;Unigene014305;Unigene015707;Unigene015708	Unigene0029596;Unigene0029597;Unigene0038093	Unigene035599;Unigene055623;Unigene055625;Unigene057220	Unigene0023152;Unigene0026052;Unigene0028914	Unigene021151;Unigene026648;Unigene036725;Unigene036730	Unigene043851;Unigene048562	Unigene020695;Unigene020696;Unigene033822
group235	25 genes,9 taxas	3	2	3	3	3	3	3	2	3	Unigene012172;Unigene012173;Unigene019705	Unigene0019283;Unigene0033946	Unigene014346;Unigene014347;Unigene020590	Unigene0031177;Unigene0031178;Unigene0034316	Unigene054842;Unigene060568;Unigene060569	Unigene0016907;Unigene0023347;Unigene0023348	Unigene023411;Unigene027924;Unigene027926	Unigene020532;Unigene032706	Unigene020926;Unigene021943;Unigene021944
group236	28 genes,9 taxas	3	3	3	3	3	4	3	3	3	Unigene012622;Unigene013831;Unigene014734	Unigene0027625;Unigene0027626;Unigene0027628	Unigene015407;Unigene020231;Unigene022398	Unigene0030526;Unigene0037983;Unigene0022331	Unigene048812;Unigene055375;Unigene055376	Unigene0027927;Unigene0027928;Unigene0027930;Unigene0027931	Unigene034858;Unigene034859;Unigene038774	Unigene023797;Unigene042548;Unigene042549	Unigene022411;Unigene032358;Unigene032361
group237	39 genes,9 taxas	4	5	4	5	4	4	5	4	4	Unigene002911;Unigene009854;Unigene019846;Unigene023705	Unigene0025607;Unigene0025609;Unigene0025610;Unigene0025611;Unigene0026133	Unigene013521;Unigene013522;Unigene016972;Unigene022966	Unigene0022946;Unigene0022948;Unigene0029916;Unigene0029917;Unigene0029918	Unigene042325;Unigene042687;Unigene055282;Unigene056809	Unigene0023496;Unigene0023498;Unigene0023499;Unigene0023500	Unigene022605;Unigene024318;Unigene024321;Unigene027752;Unigene024319	Unigene028647;Unigene037928;Unigene040642;Unigene044353	Unigene024699;Unigene024762;Unigene024763;Unigene028592
group238	21 genes,9 taxas	2	2	3	2	2	2	3	3	2	Unigene009640;Unigene011682	Unigene0011795;Unigene0014300	Unigene015745;Unigene016400;Unigene000874	Unigene0031703;Unigene0025033	Unigene052705;Unigene042738	Unigene0026743;Unigene0026739	Unigene018834;Unigene027450;Unigene028197	Unigene040236;Unigene047286;Unigene040235	Unigene026082;Unigene019152
group239	21 genes,9 taxas	2	2	2	2	4	2	2	3	2	Unigene006517;Unigene012613	Unigene0026405;Unigene0031243	Unigene009075;Unigene011418	Unigene0036776;Unigene0039475	Unigene053397;Unigene054302;Unigene061561;Unigene061562	Unigene0013756;Unigene0022355	Unigene025305;Unigene025543	Unigene044365;Unigene047250;Unigene014699	Unigene029004;Unigene029164
group240	15 genes,9 taxas	2	1	3	1	1	2	1	2	2	Unigene014223;Unigene014224	Unigene0031091	Unigene023397;Unigene023066;Unigene020400	Unigene0030748	Unigene062724	Unigene0018045;Unigene0009673	Unigene036496	Unigene047648;Unigene050822	Unigene029183;Unigene012921
group241	38 genes,9 taxas	6	3	3	4	4	3	6	6	3	Unigene000249;Unigene023767;Unigene026652;Unigene000248;Unigene016548;Unigene022969	Unigene0027919;Unigene0016457;Unigene0016393	Unigene015165;Unigene002718;Unigene024519	Unigene0022629;Unigene0023754;Unigene0015624;Unigene0012434	Unigene039073;Unigene052886;Unigene029082;Unigene032013	Unigene0008503;Unigene0010264;Unigene0008605	Unigene007854;Unigene046550;Unigene004341;Unigene009253;Unigene042421;Unigene053602	Unigene017457;Unigene018918;Unigene023769;Unigene035463;Unigene036998;Unigene025013	Unigene001924;Unigene013620;Unigene036280
group242	39 genes,9 taxas	5	5	5	5	3	8	1	1	6	Unigene020343;Unigene024343;Unigene001552;Unigene003312;Unigene005711	Unigene0006064;Unigene0003947;Unigene0029966;Unigene0029964;Unigene0029967	Unigene005034;Unigene009800;Unigene019883;Unigene027684;Unigene005033	Unigene0010832;Unigene0046743;Unigene0037497;Unigene0001247;Unigene0013774	Unigene058647;Unigene058648;Unigene068758	Unigene0011000;Unigene0039590;Unigene0030323;Unigene0043126;Unigene0024022;Unigene0037774;Unigene0005094;Unigene0005092	Unigene037357	Unigene052233	Unigene009018;Unigene010703;Unigene012723;Unigene034547;Unigene004747;Unigene007635
group243	28 genes,9 taxas	5	3	3	3	3	2	3	3	3	Unigene018158;Unigene004470;Unigene004471;Unigene009240;Unigene009241	Unigene0011200;Unigene0026155;Unigene0018373	Unigene021560;Unigene027560;Unigene004521	Unigene0024556;Unigene0030093;Unigene0020494	Unigene045497;Unigene046829;Unigene049352	Unigene0006734;Unigene0022316	Unigene016416;Unigene026316;Unigene026098	Unigene026732;Unigene029389;Unigene031144	Unigene004632;Unigene017423;Unigene038053
group244	33 genes,9 taxas	4	2	4	4	4	3	4	4	4	Unigene009845;Unigene016191;Unigene017336;Unigene023863	Unigene0014204;Unigene0016742	Unigene007498;Unigene013261;Unigene016034;Unigene025981	Unigene0030072;Unigene0030073;Unigene0030074;Unigene0026290	Unigene047705;Unigene047708;Unigene048774;Unigene053459	Unigene0025867;Unigene0025878;Unigene0012747	Unigene004559;Unigene009191;Unigene025963;Unigene030921	Unigene035566;Unigene036105;Unigene036364;Unigene036363	Unigene008703;Unigene017064;Unigene017095;Unigene018930
group245	20 genes,9 taxas	2	2	3	3	2	2	2	2	2	Unigene001696;Unigene011115	Unigene0031553;Unigene0031554	Unigene018497;Unigene018971;Unigene027534	Unigene0017295;Unigene0027910;Unigene0027911	Unigene050088;Unigene062818	Unigene0020813;Unigene0020812	Unigene028868;Unigene033840	Unigene029555;Unigene042607	Unigene009764;Unigene015181
group246	40 genes,9 taxas	4	6	4	4	4	4	6	4	4	Unigene027379;Unigene020894;Unigene021862;Unigene004943	Unigene0032185;Unigene0023956;Unigene0020263;Unigene0032182;Unigene0032183;Unigene0032184	Unigene004438;Unigene004439;Unigene007068;Unigene027434	Unigene0040545;Unigene0018945;Unigene0040241;Unigene0036318	Unigene064299;Unigene045056;Unigene048184;Unigene057568	Unigene0027228;Unigene0010104;Unigene0027180;Unigene0027229	Unigene013677;Unigene029612;Unigene010435;Unigene010436;Unigene016031;Unigene016032	Unigene049745;Unigene051239;Unigene046301;Unigene050115	Unigene010096;Unigene010561;Unigene020882;Unigene034804
group247	21 genes,9 taxas	1	2	1	2	3	1	3	5	3	Unigene015704	Unigene0026763;Unigene0035434	Unigene019696	Unigene0041264;Unigene0037660	Unigene068460;Unigene044287;Unigene029412	Unigene0030002	Unigene025441;Unigene039408;Unigene053709	Unigene036008;Unigene050860;Unigene050863;Unigene050864;Unigene036007	Unigene010481;Unigene030942;Unigene035516
group248	21 genes,9 taxas	2	2	2	2	2	2	3	2	4	Unigene008846;Unigene026165	Unigene0028593;Unigene0034322	Unigene018548;Unigene024456	Unigene0031200;Unigene0035064	Unigene044291;Unigene061735	Unigene0024009;Unigene0027417	Unigene026865;Unigene026866;Unigene033665	Unigene020068;Unigene046078	Unigene011367;Unigene018855;Unigene031404;Unigene031402
group249	26 genes,9 taxas	1	4	1	4	3	3	2	4	4	Unigene001344	Unigene0013003;Unigene0022557;Unigene0011675;Unigene0011959	Unigene012393	Unigene0035828;Unigene0029926;Unigene0020655;Unigene0020100	Unigene049627;Unigene051334;Unigene046922	Unigene0010002;Unigene0018850;Unigene0026418	Unigene025556;Unigene028653	Unigene018906;Unigene045606;Unigene020719;Unigene024807	Unigene011674;Unigene022874;Unigene039787;Unigene003877
group250	29 genes,9 taxas	3	2	3	3	4	2	5	4	3	Unigene012656;Unigene012975;Unigene013031	Unigene0027300;Unigene0030442	Unigene005702;Unigene017301;Unigene021913	Unigene0027555;Unigene0030471;Unigene0027556	Unigene029501;Unigene052023;Unigene052026;Unigene052862	Unigene0013977;Unigene0024593	Unigene007909;Unigene020211;Unigene034640;Unigene034646;Unigene038285	Unigene012279;Unigene041667;Unigene045560;Unigene045562	Unigene013036;Unigene024619;Unigene024620
group251	32 genes,9 taxas	2	4	3	2	6	3	4	3	5	Unigene007251;Unigene015825	Unigene0035409;Unigene0032446;Unigene0033202;Unigene0032447	Unigene019333;Unigene020305;Unigene020306	Unigene0041373;Unigene0041213	Unigene022259;Unigene068369;Unigene068140;Unigene027236;Unigene068141;Unigene068366	Unigene0027536;Unigene0030021;Unigene0030024	Unigene036694;Unigene039750;Unigene036693;Unigene039753	Unigene029096;Unigene029098;Unigene050551	Unigene013705;Unigene035160;Unigene035161;Unigene035164;Unigene001286
group252	35 genes,9 taxas	4	4	5	2	3	3	6	4	4	Unigene006806;Unigene006807;Unigene013263;Unigene020082	Unigene0014064;Unigene0034280;Unigene0034282;Unigene0018191	Unigene003805;Unigene011564;Unigene014187;Unigene023780;Unigene025448	Unigene0031767;Unigene0019980	Unigene030612;Unigene043472;Unigene067910	Unigene0026706;Unigene0026707;Unigene0004542	Unigene008075;Unigene018067;Unigene018763;Unigene062964;Unigene008076;Unigene010699	Unigene039042;Unigene040651;Unigene045752;Unigene045753	Unigene015372;Unigene019981;Unigene019982;Unigene023885
group253	27 genes,9 taxas	3	3	3	3	3	3	3	3	3	Unigene023951;Unigene002147;Unigene024513	Unigene0020131;Unigene0011105;Unigene0023561	Unigene006419;Unigene014748;Unigene024644	Unigene0026960;Unigene0020690;Unigene0040683	Unigene036320;Unigene031132;Unigene036793	Unigene0015638;Unigene0022712;Unigene0028512	Unigene024845;Unigene020448;Unigene028188	Unigene024221;Unigene028265;Unigene034310	Unigene015987;Unigene021582;Unigene023241
group254	30 genes,9 taxas	3	3	2	4	4	3	4	4	3	Unigene011946;Unigene014092;Unigene026473	Unigene0018164;Unigene0021652;Unigene0023947	Unigene002580;Unigene003814	Unigene0021789;Unigene0032708;Unigene0036067;Unigene0010026	Unigene034903;Unigene044669;Unigene045682;Unigene054683	Unigene0022518;Unigene0022611;Unigene0034640	Unigene004097;Unigene019500;Unigene057527;Unigene052411	Unigene013082;Unigene018653;Unigene032456;Unigene033103	Unigene020815;Unigene031356;Unigene038131
group255	17 genes,9 taxas	2	1	2	1	3	2	2	2	2	Unigene002387;Unigene008337	Unigene0027994	Unigene010651;Unigene019740	Unigene0035442	Unigene030576;Unigene060656;Unigene060655	Unigene0015289;Unigene0028803	Unigene023906;Unigene033395	Unigene039659;Unigene040393	Unigene021296;Unigene023836
group256	34 genes,9 taxas	4	3	3	4	4	4	4	4	4	Unigene017189;Unigene023641;Unigene010797;Unigene001115	Unigene0026347;Unigene0024309;Unigene0039911	Unigene026207;Unigene007006;Unigene009673	Unigene0015128;Unigene0038454;Unigene0037549;Unigene0009043	Unigene027290;Unigene045174;Unigene061643;Unigene055571	Unigene0008209;Unigene0016292;Unigene0028430;Unigene0005539	Unigene019065;Unigene037843;Unigene024724;Unigene037698	Unigene023754;Unigene037838;Unigene039503;Unigene041574	Unigene022539;Unigene031183;Unigene032751;Unigene022537
group257	23 genes,9 taxas	3	2	3	2	3	2	3	3	2	Unigene008748;Unigene012442;Unigene012443	Unigene0024692;Unigene0032534	Unigene012968;Unigene012969;Unigene017820	Unigene0037473;Unigene0039913	Unigene060986;Unigene060987;Unigene064492	Unigene0020761;Unigene0024480	Unigene032829;Unigene035850;Unigene035852	Unigene033784;Unigene033785;Unigene045851	Unigene023608;Unigene028644
group258	32 genes,9 taxas	4	3	4	3	4	3	4	4	3	Unigene007515;Unigene007516;Unigene010142;Unigene010143	Unigene0028098;Unigene0033306;Unigene0028099	Unigene016000;Unigene016001;Unigene016482;Unigene017618	Unigene0038822;Unigene0040186;Unigene0040187	Unigene057614;Unigene057616;Unigene062189;Unigene062190	Unigene0024912;Unigene0024913;Unigene0024914	Unigene017993;Unigene017994;Unigene027866;Unigene027867	Unigene024754;Unigene038410;Unigene038411;Unigene045098	Unigene024213;Unigene029743;Unigene029744
group259	25 genes,9 taxas	3	3	3	3	3	2	3	3	2	Unigene008768;Unigene008769;Unigene017703	Unigene0014127;Unigene0025068;Unigene0025067	Unigene008338;Unigene009865;Unigene014412	Unigene0031511;Unigene0032954;Unigene0031512	Unigene040727;Unigene058563;Unigene062520	Unigene0012728;Unigene0021653	Unigene019019;Unigene022662;Unigene022663	Unigene028166;Unigene032106;Unigene032107	Unigene026407;Unigene028080
group260	26 genes,9 taxas	3	2	2	4	3	3	2	3	4	Unigene008931;Unigene008932;Unigene011237	Unigene0029570;Unigene0032335	Unigene004735;Unigene019872	Unigene0027694;Unigene0036923;Unigene0036924;Unigene0036925	Unigene036031;Unigene056524;Unigene060918	Unigene0023086;Unigene0025556;Unigene0023085	Unigene034145;Unigene022226	Unigene025757;Unigene041716;Unigene033598	Unigene027156;Unigene028313;Unigene028315;Unigene028317
group261	38 genes,9 taxas	2	4	3	3	9	3	2	8	4	Unigene010051;Unigene013229	Unigene0016415;Unigene0016420;Unigene0016418;Unigene0016419	Unigene018166;Unigene018169;Unigene018170	Unigene0038406;Unigene0040279;Unigene0038409	Unigene035604;Unigene067420;Unigene067418;Unigene063940;Unigene067419;Unigene024342;Unigene032864;Unigene055899;Unigene063938	Unigene0032845;Unigene0027747;Unigene0027746	Unigene031897;Unigene031899	Unigene047269;Unigene047272;Unigene053129;Unigene038559;Unigene047271;Unigene020387;Unigene053125;Unigene053128	Unigene032621;Unigene032626;Unigene032620;Unigene032624
group262	22 genes,9 taxas	3	1	4	1	2	2	3	2	4	Unigene010861;Unigene013106;Unigene002300	Unigene0022257	Unigene010213;Unigene010214;Unigene013256;Unigene004846	Unigene0033078	Unigene041632;Unigene062971	Unigene0018810;Unigene0025110	Unigene032144;Unigene031559;Unigene028221	Unigene049132;Unigene049218	Unigene006312;Unigene022845;Unigene019225;Unigene022481
group263	35 genes,9 taxas	4	4	3	4	4	4	5	3	4	Unigene003494;Unigene019818;Unigene022523;Unigene026923	Unigene0014045;Unigene0018720;Unigene0021571;Unigene0021572	Unigene005402;Unigene027492;Unigene027708	Unigene0028078;Unigene0029594;Unigene0038148;Unigene0038149	Unigene037051;Unigene043600;Unigene051459;Unigene056030	Unigene0014470;Unigene0025235;Unigene0025236;Unigene0025237	Unigene004433;Unigene004434;Unigene015379;Unigene024642;Unigene027801	Unigene033351;Unigene033875;Unigene038530	Unigene008863;Unigene011586;Unigene018028;Unigene030243
group264	36 genes,9 taxas	5	3	5	3	3	3	5	5	4	Unigene009176;Unigene009177;Unigene002410;Unigene004173;Unigene023933	Unigene0023773;Unigene0019628;Unigene0023774	Unigene016012;Unigene016014;Unigene004864;Unigene016013;Unigene020573	Unigene0029966;Unigene0033688;Unigene0033686	Unigene035223;Unigene030844;Unigene035802	Unigene0021305;Unigene0012486;Unigene0021303	Unigene015626;Unigene015627;Unigene008726;Unigene008960;Unigene011834	Unigene016137;Unigene022711;Unigene026018;Unigene026019;Unigene035086	Unigene010556;Unigene014978;Unigene018123;Unigene024775
group265	17 genes,9 taxas	2	2	2	1	2	2	2	2	2	Unigene020015;Unigene021850	Unigene0026744;Unigene0026747	Unigene007452;Unigene012334	Unigene0035380	Unigene048440;Unigene054795	Unigene0019381;Unigene0019382	Unigene025567;Unigene038666	Unigene038720;Unigene039122	Unigene012335;Unigene028432
group266	25 genes,9 taxas	1	3	2	2	4	3	3	4	3	Unigene008186	Unigene0012282;Unigene0033555;Unigene0026546	Unigene014662;Unigene001286	Unigene0034317;Unigene0037580	Unigene050165;Unigene056613;Unigene050164;Unigene015647	Unigene0028714;Unigene0005515;Unigene0011151	Unigene030656;Unigene030849;Unigene029924	Unigene049256;Unigene041813;Unigene041814;Unigene049259	Unigene012544;Unigene018413;Unigene019064
group267	26 genes,9 taxas	4	2	3	2	4	2	3	3	3	Unigene010423;Unigene023993;Unigene010424;Unigene010426	Unigene0031414;Unigene0031411	Unigene011300;Unigene015230;Unigene024826	Unigene0020565;Unigene0023366	Unigene051551;Unigene054620;Unigene058661;Unigene058660	Unigene0019977;Unigene0004702	Unigene013691;Unigene018035;Unigene025294	Unigene020500;Unigene032844;Unigene039197	Unigene013331;Unigene015536;Unigene025987
group268	26 genes,9 taxas	3	3	2	3	3	3	3	3	3	Unigene003830;Unigene003831;Unigene012821	Unigene0016449;Unigene0016450;Unigene0025708	Unigene018563;Unigene027437	Unigene0029040;Unigene0036226;Unigene0040268	Unigene023079;Unigene050785;Unigene059346	Unigene0021183;Unigene0022603;Unigene0022604	Unigene015662;Unigene031087;Unigene052454	Unigene002133;Unigene041094;Unigene044128	Unigene014379;Unigene028202;Unigene011413
group269	35 genes,9 taxas	3	4	4	4	4	4	4	4	4	Unigene010917;Unigene012439;Unigene013111	Unigene0019011;Unigene0029806;Unigene0031711;Unigene0028160	Unigene001424;Unigene015031;Unigene018852;Unigene023146	Unigene0026461;Unigene0035474;Unigene0040464;Unigene0022878	Unigene037942;Unigene052612;Unigene062852;Unigene063958	Unigene0011670;Unigene0015049;Unigene0018676;Unigene0009376	Unigene013202;Unigene017446;Unigene021694;Unigene024800	Unigene044189;Unigene044324;Unigene049284;Unigene033692	Unigene014917;Unigene018398;Unigene020078;Unigene027588
group270	28 genes,9 taxas	3	3	3	3	3	3	4	3	3	Unigene015877;Unigene007846;Unigene027331	Unigene0022737;Unigene0027352;Unigene0022739	Unigene003319;Unigene018244;Unigene000394	Unigene0037921;Unigene0032836;Unigene0022081	Unigene049977;Unigene055221;Unigene058398	Unigene0017453;Unigene0016843;Unigene0009969	Unigene029897;Unigene035727;Unigene035728;Unigene025151	Unigene035744;Unigene043724;Unigene049906	Unigene015520;Unigene017916;Unigene026476
group271	9 genes,9 taxas	1	1	1	1	1	1	1	1	1	Unigene012958	Unigene0009706	Unigene014902	Unigene0026575	Unigene053633	Unigene0023585	Unigene026505	Unigene037397	Unigene015546
group272	35 genes,9 taxas	5	3	4	3	4	4	4	4	4	Unigene005305;Unigene005306;Unigene006148;Unigene006345;Unigene017773	Unigene0016844;Unigene0017560;Unigene0028172	Unigene008322;Unigene010513;Unigene015494;Unigene015738	Unigene0023551;Unigene0027343;Unigene0036085	Unigene041390;Unigene041433;Unigene045640;Unigene045641	Unigene0006163;Unigene0028931;Unigene0009461;Unigene0009460	Unigene010496;Unigene012843;Unigene015421;Unigene031029	Unigene023637;Unigene026027;Unigene038726;Unigene041176	Unigene015752;Unigene016717;Unigene030355;Unigene032075
group273	27 genes,9 taxas	3	3	3	3	3	2	3	4	3	Unigene020610;Unigene026993;Unigene025445	Unigene0015487;Unigene0027559;Unigene0032564	Unigene000646;Unigene011462;Unigene015364	Unigene0023329;Unigene0036113;Unigene0039437	Unigene034477;Unigene043273;Unigene046482	Unigene0025925;Unigene0016012	Unigene012462;Unigene016751;Unigene017911	Unigene026682;Unigene037983;Unigene039341;Unigene027019	Unigene017212;Unigene022115;Unigene030693
group274	35 genes,9 taxas	4	4	4	3	4	4	4	4	4	Unigene021151;Unigene014746;Unigene018547;Unigene021542	Unigene0012558;Unigene0016090;Unigene0024371;Unigene0018737	Unigene013314;Unigene016801;Unigene017340;Unigene019332	Unigene0024324;Unigene0026616;Unigene0019414	Unigene040345;Unigene057454;Unigene049609;Unigene031310	Unigene0022281;Unigene0038829;Unigene0038681;Unigene0001151	Unigene015840;Unigene033791;Unigene002897;Unigene035113	Unigene030346;Unigene037040;Unigene034446;Unigene034470	Unigene018892;Unigene030575;Unigene010806;Unigene000264
group275	24 genes,9 taxas	3	3	3	2	3	2	2	3	3	Unigene026288;Unigene012761;Unigene012762	Unigene0023714;Unigene0033044;Unigene0033045	Unigene012842;Unigene006072;Unigene009171	Unigene0034637;Unigene0034638	Unigene044109;Unigene048643;Unigene048642	Unigene0026411;Unigene0023768	Unigene027880;Unigene026022	Unigene035655;Unigene035656;Unigene038693	Unigene019349;Unigene020540;Unigene023835
group276	29 genes,9 taxas	3	3	3	4	4	3	3	3	3	Unigene014993;Unigene026362;Unigene006597	Unigene0012166;Unigene0031896;Unigene0034344	Unigene018357;Unigene021618;Unigene024607	Unigene0024820;Unigene0024822;Unigene0032456;Unigene0027189	Unigene062199;Unigene063445;Unigene066488;Unigene066489	Unigene0018196;Unigene0025587;Unigene0043431	Unigene031364;Unigene031566;Unigene031879	Unigene048593;Unigene049339;Unigene049920	Unigene020530;Unigene023447;Unigene027307
group277	31 genes,9 taxas	3	3	4	3	3	3	4	4	4	Unigene002506;Unigene008227;Unigene024085	Unigene0028304;Unigene0033816;Unigene0017609	Unigene009375;Unigene017877;Unigene018156;Unigene009376	Unigene0023334;Unigene0036567;Unigene0038139	Unigene052039;Unigene059377;Unigene063024	Unigene0015283;Unigene0021172;Unigene0011353	Unigene020960;Unigene023028;Unigene032326;Unigene034955	Unigene032917;Unigene034516;Unigene049883;Unigene049884	Unigene020884;Unigene023775;Unigene033381;Unigene033382
group278	9 genes,9 taxas	1	1	1	1	1	1	1	1	1	Unigene008128	Unigene0028392	Unigene011229	Unigene0038646	Unigene062844	Unigene0023397	Unigene034899	Unigene044915	Unigene020940
group279	26 genes,9 taxas	1	2	3	4	4	3	3	3	3	Unigene015292	Unigene0017524;Unigene0020822	Unigene011524;Unigene019967;Unigene024707	Unigene0026851;Unigene0034025;Unigene0041321;Unigene0041323	Unigene032082;Unigene032085;Unigene052979;Unigene059173	Unigene0008459;Unigene0016164;Unigene0029884	Unigene006762;Unigene035241;Unigene039198	Unigene024060;Unigene036013;Unigene051268	Unigene022632;Unigene033924;Unigene033927
group280	9 genes,9 taxas	1	1	1	1	1	1	1	1	1	Unigene014691	Unigene0028877	Unigene015634	Unigene0029879	Unigene051187	Unigene0026911	Unigene026367	Unigene044566	Unigene025913
group281	26 genes,9 taxas	2	4	2	3	3	4	2	3	3	Unigene004447;Unigene016450	Unigene0019938;Unigene0033738;Unigene0014288;Unigene0019940	Unigene005787;Unigene019517	Unigene0028918;Unigene0036391;Unigene0020841	Unigene052851;Unigene060905;Unigene052854	Unigene0020893;Unigene0028269;Unigene0001478;Unigene0002019	Unigene036186;Unigene038210	Unigene026307;Unigene041854;Unigene045916	Unigene027214;Unigene028017;Unigene028018
group282	7 genes,7 taxas	1	0	1	1	1	0	1	1	1	Unigene014599	-	Unigene019036	Unigene0036665	Unigene059385	-	Unigene034718	Unigene036841	Unigene018544
group283	34 genes,9 taxas	3	4	3	4	4	4	4	4	4	Unigene006007;Unigene008917;Unigene016196	Unigene0018228;Unigene0022379;Unigene0030615;Unigene0028288	Unigene013796;Unigene021447;Unigene015516	Unigene0028738;Unigene0039709;Unigene0026573;Unigene0029502	Unigene044011;Unigene049917;Unigene056332;Unigene041197	Unigene0008980;Unigene0014139;Unigene0015502;Unigene0044645	Unigene006589;Unigene039020;Unigene029896;Unigene021412	Unigene028371;Unigene029532;Unigene042605;Unigene038475	Unigene008724;Unigene016149;Unigene029055;Unigene040396
group284	37 genes,9 taxas	4	4	4	4	5	4	4	4	4	Unigene002873;Unigene001506;Unigene011700;Unigene024584	Unigene0034114;Unigene0015213;Unigene0026492;Unigene0030696	Unigene015387;Unigene012512;Unigene026291;Unigene027370	Unigene0025591;Unigene0020166;Unigene0033428;Unigene0035811	Unigene052822;Unigene024947;Unigene041903;Unigene044663;Unigene046418	Unigene0009718;Unigene0014278;Unigene0014784;Unigene0043581	Unigene027930;Unigene003947;Unigene015856;Unigene023716	Unigene026730;Unigene036592;Unigene029116;Unigene037901	Unigene009151;Unigene017113;Unigene019395;Unigene024325
group285	26 genes,9 taxas	3	3	3	3	3	2	3	3	3	Unigene017089;Unigene004585;Unigene012267	Unigene0017306;Unigene0024072;Unigene0025645	Unigene008854;Unigene017727;Unigene016336	Unigene0029552;Unigene0029687;Unigene0037990	Unigene040141;Unigene056173;Unigene057005	Unigene0027055;Unigene0043167	Unigene023629;Unigene032247;Unigene031733	Unigene036662;Unigene040685;Unigene043035	Unigene009419;Unigene011294;Unigene020475
group286	35 genes,9 taxas	2	4	4	4	4	5	4	4	4	Unigene002743;Unigene014195	Unigene0030541;Unigene0015715;Unigene0001519;Unigene0024626	Unigene001108;Unigene001581;Unigene004387;Unigene015661	Unigene0016121;Unigene0031933;Unigene0020829;Unigene0020831	Unigene028835;Unigene042805;Unigene057119;Unigene033297	Unigene0019247;Unigene0029621;Unigene0019248;Unigene0024111;Unigene0024112	Unigene008084;Unigene019759;Unigene026044;Unigene030198	Unigene023182;Unigene042471;Unigene049447;Unigene050918	Unigene009634;Unigene020101;Unigene022540;Unigene028915
group287	20 genes,9 taxas	2	4	2	2	2	2	2	2	2	Unigene011961;Unigene012125	Unigene0013950;Unigene0013951;Unigene0033745;Unigene0045697	Unigene007319;Unigene018102	Unigene0037420;Unigene0039234	Unigene063479;Unigene064431	Unigene0022196;Unigene0026980	Unigene031330;Unigene036750	Unigene038298;Unigene046149	Unigene011429;Unigene031090
group288	35 genes,9 taxas	4	4	4	4	4	3	4	4	4	Unigene008263;Unigene008264;Unigene020109;Unigene024583	Unigene0011744;Unigene0031616;Unigene0031618;Unigene0031619	Unigene007111;Unigene008593;Unigene012708;Unigene012709	Unigene0021762;Unigene0027547;Unigene0027548;Unigene0027549	Unigene031187;Unigene041619;Unigene050514;Unigene050515	Unigene0029176;Unigene0029177;Unigene0029178	Unigene013886;Unigene028004;Unigene028005;Unigene033985	Unigene026329;Unigene026330;Unigene030826;Unigene043623	Unigene012388;Unigene012943;Unigene015532;Unigene015832
group289	28 genes,9 taxas	4	3	3	3	3	3	3	3	3	Unigene006305;Unigene006306;Unigene013170;Unigene004715	Unigene0029395;Unigene0029396;Unigene0029397	Unigene006493;Unigene011853;Unigene018771	Unigene0031600;Unigene0035176;Unigene0038855	Unigene060699;Unigene056832;Unigene052516	Unigene0016919;Unigene0020928;Unigene0014988	Unigene027850;Unigene024488;Unigene026515	Unigene043501;Unigene043684;Unigene043907	Unigene012984;Unigene023916;Unigene025840
group290	17 genes,9 taxas	2	2	2	2	2	2	1	2	2	Unigene012799;Unigene012800	Unigene0029221;Unigene0029222	Unigene013550;Unigene013551	Unigene0040105;Unigene0036132	Unigene059268;Unigene051892	Unigene0021401;Unigene0026840	Unigene034254	Unigene046966;Unigene024102	Unigene013611;Unigene023275
group291	30 genes,9 taxas	4	2	2	4	4	2	4	4	4	Unigene007098;Unigene008868;Unigene008869;Unigene011107	Unigene0025651;Unigene0025895	Unigene008855;Unigene008856	Unigene0019200;Unigene0034661;Unigene0027322;Unigene0029741	Unigene029038;Unigene038453;Unigene054419;Unigene041754	Unigene0025227;Unigene0025226	Unigene022392;Unigene023090;Unigene026807;Unigene026808	Unigene013357;Unigene022972;Unigene027159;Unigene031695	Unigene014533;Unigene029846;Unigene031448;Unigene035922
group292	33 genes,9 taxas	4	4	4	4	4	2	3	4	4	Unigene000995;Unigene003129;Unigene024485;Unigene005883	Unigene0020231;Unigene0032583;Unigene0024417;Unigene0030577	Unigene001475;Unigene001522;Unigene014476;Unigene018326	Unigene0030583;Unigene0038381;Unigene0029194;Unigene0031620	Unigene059459;Unigene047354;Unigene047355;Unigene043537	Unigene0006220;Unigene0016281	Unigene015427;Unigene020168;Unigene025229	Unigene035982;Unigene037522;Unigene038280;Unigene032421	Unigene017960;Unigene020004;Unigene020036;Unigene025906
group293	10 genes,9 taxas	1	1	1	2	1	1	1	1	1	Unigene009104	Unigene0031391	Unigene016455	Unigene0032528;Unigene0032527	Unigene049802	Unigene0019126	Unigene030967	Unigene033209	Unigene019911
group294	32 genes,9 taxas	2	4	2	4	4	4	3	2	7	Unigene015477;Unigene015478	Unigene0034357;Unigene0020986;Unigene0034358;Unigene0020985	Unigene019811;Unigene018130	Unigene0038428;Unigene0040604;Unigene0006859;Unigene0037177	Unigene034981;Unigene064973;Unigene068125;Unigene068127	Unigene0028617;Unigene0028616;Unigene0028618;Unigene0028619	Unigene037846;Unigene037848;Unigene037847	Unigene042883;Unigene050653	Unigene022098;Unigene035065;Unigene035067;Unigene035069;Unigene035070;Unigene035066;Unigene019424
group295	26 genes,9 taxas	3	3	3	4	3	2	3	3	2	Unigene003888;Unigene006746;Unigene006747	Unigene0026117;Unigene0022315;Unigene0010125	Unigene010234;Unigene016878;Unigene013735	Unigene0038368;Unigene0018964;Unigene0015517;Unigene0013901	Unigene051102;Unigene039703;Unigene040117	Unigene0026160;Unigene0017698	Unigene015065;Unigene026937;Unigene025040	Unigene025272;Unigene035945;Unigene036382	Unigene022146;Unigene023553
group296	39 genes,9 taxas	5	3	6	2	6	4	5	4	4	Unigene015261;Unigene015262;Unigene020784;Unigene022086;Unigene026321	Unigene0026436;Unigene0033664;Unigene0034927	Unigene013604;Unigene015481;Unigene016040;Unigene019829;Unigene019828;Unigene009820	Unigene0023079;Unigene0026887	Unigene029793;Unigene036690;Unigene048129;Unigene051628;Unigene051629;Unigene027796	Unigene0019479;Unigene0024899;Unigene0024900;Unigene0018937	Unigene009419;Unigene013853;Unigene030780;Unigene030779;Unigene023023	Unigene026280;Unigene028638;Unigene038749;Unigene036674	Unigene023985;Unigene027080;Unigene027081;Unigene028833
group297	16 genes,9 taxas	2	2	1	1	2	1	2	3	2	Unigene012164;Unigene011741	Unigene0025033;Unigene0033949	Unigene026486	Unigene0037242	Unigene061246;Unigene062696	Unigene0029153	Unigene025874;Unigene028932	Unigene048650;Unigene046437;Unigene050997	Unigene025766;Unigene038063
group298	20 genes,8 taxas	1	2	1	0	4	2	1	3	6	Unigene015185	Unigene0033095;Unigene0034142	Unigene019701	-	Unigene067136;Unigene067134;Unigene067135;Unigene067138	Unigene0038026;Unigene0029336	Unigene036794	Unigene051873;Unigene030012;Unigene051872	Unigene031859;Unigene034367;Unigene031856;Unigene034366;Unigene034368;Unigene031861
group299	10 genes,9 taxas	1	1	1	1	1	2	1	1	1	Unigene011999	Unigene0032723	Unigene015412	Unigene0040938	Unigene064689	Unigene0028898;Unigene0028899	Unigene031441	Unigene048065	Unigene032562
group300	32 genes,9 taxas	3	4	3	4	4	4	3	4	3	Unigene006777;Unigene006778;Unigene008785	Unigene0031424;Unigene0016116;Unigene0034203;Unigene0031423	Unigene010061;Unigene010062;Unigene024678	Unigene0035880;Unigene0022031;Unigene0035768;Unigene0035881	Unigene061770;Unigene038347;Unigene055836;Unigene061768	Unigene0020128;Unigene0005100;Unigene0009364;Unigene0018539	Unigene031605;Unigene020215;Unigene036428	Unigene022909;Unigene036818;Unigene041897;Unigene022910	Unigene002747;Unigene014053;Unigene023176
group301	36 genes,9 taxas	3	5	1	9	2	6	2	1	7	Unigene000022;Unigene019653;Unigene020200	Unigene0024224;Unigene0024226;Unigene0003045;Unigene0039655;Unigene0046335	Unigene025850	Unigene0017908;Unigene0006329;Unigene0011802;Unigene0016385;Unigene0020677;Unigene0010010;Unigene0011801;Unigene0007130;Unigene0007128	Unigene049528;Unigene066292	Unigene0042899;Unigene0033687;Unigene0015351;Unigene0036275;Unigene0000397;Unigene0042444	Unigene038364;Unigene026735	Unigene051258	Unigene004675;Unigene029492;Unigene036702;Unigene001492;Unigene001707;Unigene039409;Unigene037820
group302	26 genes,9 taxas	3	2	3	2	4	2	4	3	3	Unigene005068;Unigene006826;Unigene025343	Unigene0016207;Unigene0024756	Unigene003758;Unigene009304;Unigene016752	Unigene0025713;Unigene0030908	Unigene047466;Unigene055821;Unigene038745;Unigene055819	Unigene0004980;Unigene0018153	Unigene018202;Unigene018203;Unigene019022;Unigene019209	Unigene022803;Unigene023505;Unigene029686	Unigene005650;Unigene022942;Unigene022945
group303	27 genes,9 taxas	3	4	1	3	3	4	3	3	3	Unigene006588;Unigene020709;Unigene028043	Unigene0023689;Unigene0026399;Unigene0012256;Unigene0014875	Unigene014109	Unigene0019886;Unigene0021165;Unigene0030563	Unigene031133;Unigene033007;Unigene047568	Unigene0022579;Unigene0024316;Unigene0017211;Unigene0015708	Unigene017047;Unigene030821;Unigene032016	Unigene037141;Unigene039134;Unigene046389	Unigene005671;Unigene015003;Unigene016452
group304	28 genes,9 taxas	2	4	2	3	4	3	3	3	4	Unigene010974;Unigene002912	Unigene0009538;Unigene0031056;Unigene0014863;Unigene0014864	Unigene006499;Unigene014117	Unigene0008326;Unigene0039191;Unigene0026468	Unigene027438;Unigene063241;Unigene058735;Unigene058734	Unigene0026363;Unigene0021655;Unigene0017730	Unigene034185;Unigene015513;Unigene026802	Unigene031801;Unigene038235;Unigene044053	Unigene006633;Unigene034907;Unigene036348;Unigene039172
group305	24 genes,9 taxas	3	2	3	2	3	2	3	3	3	Unigene006760;Unigene009167;Unigene017807	Unigene0030482;Unigene0033223	Unigene003316;Unigene017117;Unigene003917	Unigene0021808;Unigene0034696	Unigene043798;Unigene055933;Unigene058543	Unigene0010339;Unigene0020443	Unigene024456;Unigene035591;Unigene024124	Unigene033936;Unigene023711;Unigene040958	Unigene013106;Unigene017799;Unigene028140
group306	21 genes,9 taxas	2	2	2	2	3	2	3	3	2	Unigene007928;Unigene013741	Unigene0033215;Unigene0033217	Unigene015778;Unigene015779	Unigene0037135;Unigene0037138	Unigene045077;Unigene045078;Unigene045080	Unigene0027403;Unigene0027405	Unigene028252;Unigene028253;Unigene028254	Unigene030872;Unigene030873;Unigene030874	Unigene013552;Unigene021033
group307	26 genes,9 taxas	3	2	3	2	3	2	4	3	4	Unigene008579;Unigene010616;Unigene022213	Unigene0027056;Unigene0030897	Unigene000652;Unigene011018;Unigene015808	Unigene0021553;Unigene0037441	Unigene048601;Unigene048999;Unigene048602	Unigene0013480;Unigene0023676	Unigene007478;Unigene007479;Unigene029347;Unigene032735	Unigene036425;Unigene043317;Unigene043315	Unigene013635;Unigene017752;Unigene025992;Unigene025993
group308	32 genes,9 taxas	2	4	4	4	3	4	5	3	3	Unigene017566;Unigene012848	Unigene0023159;Unigene0017047;Unigene0030358;Unigene0021988	Unigene011983;Unigene007173;Unigene010054;Unigene024611	Unigene0024290;Unigene0024289;Unigene0030379;Unigene0035717	Unigene058359;Unigene045027;Unigene047043	Unigene0013706;Unigene0013705;Unigene0025223;Unigene0025224	Unigene022253;Unigene016129;Unigene020876;Unigene020877;Unigene020878	Unigene025268;Unigene032648;Unigene041698	Unigene016393;Unigene020383;Unigene025291
group309	20 genes,9 taxas	3	2	3	2	2	2	2	2	2	Unigene009871;Unigene009872;Unigene011895	Unigene0028423;Unigene0028424	Unigene004332;Unigene015682;Unigene004331	Unigene0038886;Unigene0038887	Unigene051725;Unigene056385	Unigene0022705;Unigene0022706	Unigene028131;Unigene028132	Unigene030319;Unigene039924	Unigene018062;Unigene025866
group310	20 genes,9 taxas	2	1	2	3	2	2	3	2	3	Unigene012952;Unigene012953	Unigene0031718	Unigene018082;Unigene018083	Unigene0023054;Unigene0040720;Unigene0024455	Unigene053648;Unigene053650	Unigene0027142;Unigene0027143	Unigene022106;Unigene026529;Unigene008561	Unigene045484;Unigene045482	Unigene019059;Unigene019061;Unigene019062
group311	33 genes,9 taxas	4	4	4	3	4	3	5	4	2	Unigene006569;Unigene006570;Unigene021483;Unigene027027	Unigene0023173;Unigene0023175;Unigene0028128;Unigene0028129	Unigene007499;Unigene007500;Unigene015955;Unigene016622	Unigene0028232;Unigene0037438;Unigene0037439	Unigene033533;Unigene058106;Unigene062922;Unigene062923	Unigene0013259;Unigene0016252;Unigene0032763	Unigene007675;Unigene007676;Unigene029830;Unigene029831;Unigene013322	Unigene029646;Unigene029647;Unigene040834;Unigene040835	Unigene021172;Unigene024882
group312	28 genes,9 taxas	3	3	3	3	4	3	3	3	3	Unigene011475;Unigene000962;Unigene011474	Unigene0026835;Unigene0026808;Unigene0022132	Unigene019044;Unigene010674;Unigene019043	Unigene0038688;Unigene0037132;Unigene0015380	Unigene057511;Unigene057510;Unigene063133;Unigene063132	Unigene0023917;Unigene0025306;Unigene0015095	Unigene018640;Unigene024879;Unigene036990	Unigene038368;Unigene038369;Unigene047370	Unigene023662;Unigene023663;Unigene030362
group313	32 genes,9 taxas	3	4	3	4	5	4	3	3	3	Unigene015589;Unigene022111;Unigene000975	Unigene0027052;Unigene0035084;Unigene0028348;Unigene0028352	Unigene014743;Unigene015850;Unigene020148	Unigene0037896;Unigene0041104;Unigene0023011;Unigene0023012	Unigene036556;Unigene064906;Unigene056789;Unigene067473;Unigene067476	Unigene0023375;Unigene0029959;Unigene0019877;Unigene0019878	Unigene030145;Unigene038416;Unigene035642	Unigene047186;Unigene051980;Unigene041230	Unigene028829;Unigene031176;Unigene035753
group314	8 genes,8 taxas	1	1	1	0	1	1	1	1	1	Unigene014060	Unigene0028436	Unigene012790	-	Unigene044713	Unigene0025806	Unigene032620	Unigene040109	Unigene029257
group315	27 genes,9 taxas	1	2	3	3	4	3	4	2	5	Unigene014500	Unigene0032596;Unigene0019197	Unigene014212;Unigene014213;Unigene010550	Unigene0040912;Unigene0026550;Unigene0021193	Unigene043785;Unigene066118;Unigene037057;Unigene066119	Unigene0025302;Unigene0013639;Unigene0012628	Unigene032792;Unigene032793;Unigene032791;Unigene032797	Unigene046177;Unigene046178	Unigene029809;Unigene034030;Unigene034032;Unigene034033;Unigene034028
group316	29 genes,9 taxas	5	3	3	2	4	3	3	3	3	Unigene015353;Unigene015354;Unigene015355;Unigene017534;Unigene018262	Unigene0033689;Unigene0033690;Unigene0042142	Unigene019181;Unigene019182;Unigene019183	Unigene0034482;Unigene0033194	Unigene038471;Unigene057232;Unigene037618;Unigene037619	Unigene0028705;Unigene0028708;Unigene0028709	Unigene032093;Unigene032094;Unigene014637	Unigene043165;Unigene043166;Unigene045883	Unigene029931;Unigene029939;Unigene029940
group317	17 genes,9 taxas	2	2	2	2	2	1	2	2	2	Unigene014256;Unigene014867	Unigene0025411;Unigene0034161	Unigene017042;Unigene012663	Unigene0020824;Unigene0039659	Unigene060301;Unigene062278	Unigene0023838	Unigene026416;Unigene037949	Unigene040701;Unigene041626	Unigene030067;Unigene031186
group318	28 genes,9 taxas	3	2	2	3	4	2	2	5	5	Unigene015106;Unigene015107;Unigene015108	Unigene0034913;Unigene0034956	Unigene019278;Unigene019277	Unigene0041143;Unigene0039608;Unigene0020798	Unigene065468;Unigene065470;Unigene062344;Unigene065467	Unigene0029202;Unigene0029204	Unigene038312;Unigene034395	Unigene037675;Unigene051321;Unigene034853;Unigene051320;Unigene051322	Unigene030568;Unigene034818;Unigene034820;Unigene035233;Unigene030566
group319	15 genes,9 taxas	1	2	1	2	3	2	1	2	1	Unigene010040	Unigene0028786;Unigene0009705	Unigene008034	Unigene0023989;Unigene0023990	Unigene064545;Unigene041860;Unigene064548	Unigene0023583;Unigene0023584	Unigene038026	Unigene046526;Unigene046523	Unigene030706
group320	20 genes,9 taxas	2	3	2	2	2	3	2	2	2	Unigene008015;Unigene008452	Unigene0030195;Unigene0016843;Unigene0030196	Unigene013502;Unigene013503	Unigene0037745;Unigene0025429	Unigene041833;Unigene059704	Unigene0018988;Unigene0008375;Unigene0025208	Unigene013156;Unigene023946	Unigene043152;Unigene043153	Unigene033543;Unigene033542
group321	29 genes,9 taxas	4	3	3	3	3	3	3	4	3	Unigene002307;Unigene008038;Unigene008039;Unigene011104	Unigene0032170;Unigene0034402;Unigene0034694	Unigene009776;Unigene012165;Unigene018007	Unigene0041246;Unigene0041078;Unigene0041241	Unigene066381;Unigene067208;Unigene068425	Unigene0027975;Unigene0027976;Unigene0029045	Unigene031500;Unigene032345;Unigene037813	Unigene045124;Unigene047676;Unigene052628;Unigene052629	Unigene033952;Unigene034854;Unigene035177
group322	25 genes,8 taxas	3	0	2	2	4	1	5	4	4	Unigene015942;Unigene015946;Unigene015941	-	Unigene017124;Unigene020309	Unigene0041016;Unigene0041020	Unigene055641;Unigene068689;Unigene011759;Unigene033527	Unigene0029971	Unigene000293;Unigene036351;Unigene032728;Unigene017243;Unigene036352	Unigene045902;Unigene014055;Unigene045898;Unigene045900	Unigene035481;Unigene035482;Unigene028037;Unigene009535
group323	35 genes,9 taxas	5	5	4	5	2	6	2	1	5	Unigene019743;Unigene019787;Unigene027996;Unigene025368;Unigene002354	Unigene0014467;Unigene0014466;Unigene0029899;Unigene0029900;Unigene0006833	Unigene002627;Unigene006434;Unigene023721;Unigene023745	Unigene0009290;Unigene0040855;Unigene0040854;Unigene0002941;Unigene0009291	Unigene068301;Unigene032021	Unigene0003169;Unigene0026900;Unigene0002805;Unigene0031023;Unigene0036578;Unigene0042283	Unigene036853;Unigene007070	Unigene052529	Unigene001857;Unigene005037;Unigene021347;Unigene038369;Unigene039773
group324	31 genes,9 taxas	4	4	3	4	3	4	3	3	3	Unigene002512;Unigene010816;Unigene010817;Unigene026371	Unigene0026344;Unigene0035014;Unigene0018684;Unigene0018685	Unigene019308;Unigene019377;Unigene023322	Unigene0036589;Unigene0032284;Unigene0039290;Unigene0016472	Unigene064227;Unigene065272;Unigene063917	Unigene0018166;Unigene0018167;Unigene0023965;Unigene0023966	Unigene027808;Unigene033251;Unigene034475	Unigene045634;Unigene052260;Unigene038027	Unigene008647;Unigene020768;Unigene021544
group325	22 genes,9 taxas	3	2	3	1	3	2	3	2	3	Unigene001256;Unigene009905;Unigene009906	Unigene0019901;Unigene0026851	Unigene000134;Unigene014851;Unigene014852	Unigene0030141	Unigene041252;Unigene053706;Unigene061455	Unigene0015703;Unigene0025898	Unigene017549;Unigene021785;Unigene022589	Unigene029102;Unigene042011	Unigene013680;Unigene032875;Unigene032879
group326	12 genes,9 taxas	1	2	1	2	1	2	1	1	1	Unigene009168	Unigene0033349;Unigene0033350	Unigene007228	Unigene0028347;Unigene0028349	Unigene056942	Unigene0006123;Unigene0006124	Unigene037651	Unigene028370	Unigene014447
group327	26 genes,9 taxas	2	3	3	3	3	3	4	3	2	Unigene009776;Unigene018249	Unigene0014321;Unigene0014322;Unigene0024183	Unigene005202;Unigene017496;Unigene000931	Unigene0028594;Unigene0023007;Unigene0023010	Unigene029435;Unigene033135;Unigene044372	Unigene0000286;Unigene0010861;Unigene0025213	Unigene020093;Unigene024611;Unigene030173;Unigene020091	Unigene027784;Unigene027299;Unigene040135	Unigene016446;Unigene017977
group328	35 genes,9 taxas	5	4	4	5	3	4	3	4	3	Unigene009271;Unigene009272;Unigene011326;Unigene011327;Unigene023615	Unigene0010071;Unigene0034032;Unigene0021031;Unigene0010073	Unigene005753;Unigene019918;Unigene028037;Unigene001010	Unigene0026402;Unigene0041177;Unigene0038956;Unigene0041176;Unigene0017722	Unigene048479;Unigene063376;Unigene065734	Unigene0011149;Unigene0028517;Unigene0018011;Unigene0011148	Unigene014832;Unigene015880;Unigene033970	Unigene020997;Unigene044228;Unigene044716;Unigene027958	Unigene017471;Unigene027956;Unigene029876
group329	30 genes,9 taxas	3	4	3	4	3	4	3	3	3	Unigene018083;Unigene021411;Unigene009876	Unigene0030204;Unigene0020483;Unigene0020485;Unigene0029137	Unigene017179;Unigene017789;Unigene019068	Unigene0040151;Unigene0031353;Unigene0031358;Unigene0038494	Unigene048898;Unigene056967;Unigene052718	Unigene0025467;Unigene0016152;Unigene0017117;Unigene0017118	Unigene017531;Unigene023474;Unigene027332	Unigene029764;Unigene041475;Unigene048545	Unigene018339;Unigene021316;Unigene025589
group330	28 genes,9 taxas	3	4	3	3	3	3	3	3	3	Unigene011332;Unigene011334;Unigene019972	Unigene0033498;Unigene0034088;Unigene0033499;Unigene0007231	Unigene007454;Unigene012076;Unigene013545	Unigene0025950;Unigene0026469;Unigene0025951	Unigene033832;Unigene058719;Unigene062945	Unigene0004607;Unigene0018035;Unigene0011448	Unigene029412;Unigene031830;Unigene029411	Unigene043150;Unigene047303;Unigene048522	Unigene018961;Unigene026862;Unigene032874
group331	19 genes,9 taxas	2	2	2	2	2	3	2	2	2	Unigene006282;Unigene007471	Unigene0019298;Unigene0031211	Unigene008753;Unigene013506	Unigene0029366;Unigene0040758	Unigene045735;Unigene065898	Unigene0016786;Unigene0025047;Unigene0025046	Unigene019542;Unigene022035	Unigene036926;Unigene052003	Unigene019652;Unigene024206
group332	30 genes,9 taxas	3	3	3	3	5	3	4	3	3	Unigene008058;Unigene008909;Unigene026780	Unigene0027643;Unigene0027645;Unigene0033776	Unigene008295;Unigene008296;Unigene011207	Unigene0034853;Unigene0040164;Unigene0038541	Unigene060788;Unigene062281;Unigene062283;Unigene026253;Unigene057814	Unigene0022174;Unigene0027832;Unigene0027833	Unigene020890;Unigene025135;Unigene037257;Unigene016462	Unigene040709;Unigene044219;Unigene046064	Unigene021054;Unigene031913;Unigene034414
group333	19 genes,9 taxas	3	2	2	2	2	2	2	2	2	Unigene012099;Unigene008382;Unigene002288	Unigene0020772;Unigene0033977	Unigene015782;Unigene022933	Unigene0037853;Unigene0038716	Unigene055647;Unigene058411	Unigene0023736;Unigene0022257	Unigene023178;Unigene029451	Unigene043987;Unigene044869	Unigene021238;Unigene024327
group334	29 genes,9 taxas	3	3	4	3	3	3	4	3	3	Unigene003319;Unigene006036;Unigene002485	Unigene0022758;Unigene0022759;Unigene0021288	Unigene001524;Unigene001525;Unigene016668;Unigene011586	Unigene0026502;Unigene0024692;Unigene0030390	Unigene031481;Unigene056132;Unigene036972	Unigene0024570;Unigene0024571;Unigene0013922	Unigene009068;Unigene012261;Unigene012262;Unigene026956	Unigene030303;Unigene034210;Unigene044959	Unigene023486;Unigene026395;Unigene031312
group335	23 genes,9 taxas	3	3	3	3	3	2	2	2	2	Unigene007319;Unigene014101;Unigene014102	Unigene0031719;Unigene0019092;Unigene0031717	Unigene002063;Unigene002064;Unigene007652	Unigene0036709;Unigene0036710;Unigene0036711	Unigene039982;Unigene060753;Unigene060752	Unigene0018366;Unigene0020677	Unigene025694;Unigene028042	Unigene043190;Unigene044227	Unigene023712;Unigene023799
group336	34 genes,9 taxas	4	3	4	3	4	4	4	4	4	Unigene003117;Unigene012352;Unigene012353;Unigene024081	Unigene0006805;Unigene0034710;Unigene0022502	Unigene015538;Unigene024558;Unigene017450;Unigene017448	Unigene0041022;Unigene0023855;Unigene0020403	Unigene061917;Unigene061918;Unigene067103;Unigene067426	Unigene0029339;Unigene0021607;Unigene0021605;Unigene0005160	Unigene029774;Unigene035705;Unigene039141;Unigene012584	Unigene036126;Unigene042469;Unigene052816;Unigene052818	Unigene023929;Unigene033904;Unigene003537;Unigene033906
group337	20 genes,9 taxas	2	2	2	3	3	2	2	2	2	Unigene004942;Unigene009832	Unigene0017082;Unigene0020392	Unigene015653;Unigene016084	Unigene0026496;Unigene0024581;Unigene0020041	Unigene060841;Unigene052436;Unigene052437	Unigene0009913;Unigene0012566	Unigene022587;Unigene029465	Unigene030715;Unigene041306	Unigene025442;Unigene031554
group338	18 genes,9 taxas	2	2	2	2	2	2	2	2	2	Unigene012620;Unigene012621	Unigene0028846;Unigene0028847	Unigene015086;Unigene015087	Unigene0037062;Unigene0037063	Unigene053940;Unigene053943	Unigene0024005;Unigene0024006	Unigene030548;Unigene030549	Unigene044059;Unigene044060	Unigene026704;Unigene026706
group339	28 genes,9 taxas	3	3	3	3	3	3	4	3	3	Unigene001466;Unigene008059;Unigene011963	Unigene0026474;Unigene0030232;Unigene0030331	Unigene010707;Unigene013319;Unigene017999	Unigene0025475;Unigene0035708;Unigene0038579	Unigene047710;Unigene054792;Unigene066154	Unigene0009888;Unigene0021137;Unigene0022333	Unigene022556;Unigene022557;Unigene029876;Unigene033695	Unigene035545;Unigene040377;Unigene044355	Unigene027556;Unigene028651;Unigene032699
group340	20 genes,9 taxas	2	2	2	2	3	2	2	3	2	Unigene008404;Unigene017453	Unigene0030234;Unigene0030235	Unigene011736;Unigene015801	Unigene0037851;Unigene0037852	Unigene027186;Unigene053596;Unigene053598	Unigene0016668;Unigene0016669	Unigene003272;Unigene018183	Unigene022113;Unigene028595;Unigene029689	Unigene028349;Unigene028350
group341	18 genes,9 taxas	2	2	2	2	3	2	2	2	1	Unigene014174;Unigene014176	Unigene0032990;Unigene0032992	Unigene019274;Unigene019276	Unigene0022178;Unigene0035408	Unigene034141;Unigene053738;Unigene063585	Unigene0026102;Unigene0026103	Unigene032435;Unigene033963	Unigene030428;Unigene049134	Unigene028378
group342	34 genes,9 taxas	3	5	3	4	5	5	3	3	3	Unigene000996;Unigene023952;Unigene003219	Unigene0033518;Unigene0034687;Unigene0031777;Unigene0031778;Unigene0034688	Unigene005802;Unigene015129;Unigene019304	Unigene0037152;Unigene0038585;Unigene0040455;Unigene0040454	Unigene064360;Unigene065518;Unigene065541;Unigene065542;Unigene064361	Unigene0011050;Unigene0017167;Unigene0017168;Unigene0018216;Unigene0018215	Unigene029131;Unigene033320;Unigene024222	Unigene039222;Unigene043708;Unigene038842	Unigene030720;Unigene031119;Unigene033288
group343	25 genes,9 taxas	2	4	2	4	2	5	1	4	1	Unigene014460;Unigene017664	Unigene0030548;Unigene0030549;Unigene0030547;Unigene0033954	Unigene018645;Unigene018646	Unigene0037475;Unigene0037474;Unigene0022557;Unigene0022558	Unigene046288;Unigene060187	Unigene0028040;Unigene0028043;Unigene0028042;Unigene0028039;Unigene0028041	Unigene031736	Unigene041239;Unigene050008;Unigene050009;Unigene050007	Unigene031153
group344	32 genes,9 taxas	3	3	3	4	4	4	3	3	5	Unigene011074;Unigene011075;Unigene023783	Unigene0022275;Unigene0024972;Unigene0034596	Unigene000334;Unigene009112;Unigene016874	Unigene0040467;Unigene0041014;Unigene0029485;Unigene0029486	Unigene063881;Unigene066082;Unigene064426;Unigene063884	Unigene0025739;Unigene0025740;Unigene0026236;Unigene0025738	Unigene031708;Unigene033129;Unigene036698	Unigene047073;Unigene047703;Unigene045806	Unigene032516;Unigene034585;Unigene034766;Unigene034584;Unigene034765
group345	7 genes,7 taxas	1	0	1	0	1	1	1	1	1	Unigene027076	-	Unigene009180	-	Unigene064723	Unigene0012311	Unigene031935	Unigene046982	Unigene025542
group346	31 genes,9 taxas	2	2	6	2	3	4	3	6	3	Unigene001912;Unigene018009	Unigene0027547;Unigene0033863	Unigene009317;Unigene014806;Unigene008522;Unigene014805;Unigene014804;Unigene026504	Unigene0026657;Unigene0026656	Unigene067613;Unigene067609;Unigene039508	Unigene0014048;Unigene0014652;Unigene0032764;Unigene0044450	Unigene034648;Unigene034645;Unigene034641	Unigene046973;Unigene011635;Unigene014778;Unigene062781;Unigene046974;Unigene011634	Unigene039344;Unigene001843;Unigene003120
group347	36 genes,9 taxas	4	4	4	4	4	4	4	4	4	Unigene016275;Unigene017265;Unigene024166;Unigene026856	Unigene0017003;Unigene0021012;Unigene0035037;Unigene0021929	Unigene015556;Unigene020967;Unigene004465;Unigene017834	Unigene0027079;Unigene0038285;Unigene0030440;Unigene0035229	Unigene036648;Unigene050683;Unigene028774;Unigene054681	Unigene0000462;Unigene0016652;Unigene0032250;Unigene0014965	Unigene000023;Unigene016034;Unigene017245;Unigene002852	Unigene022912;Unigene033310;Unigene024849;Unigene038978	Unigene009391;Unigene021372;Unigene023528;Unigene028292
group348	27 genes,9 taxas	3	3	4	3	3	2	3	3	3	Unigene014994;Unigene023717;Unigene027119	Unigene0029442;Unigene0029711;Unigene0033049	Unigene013572;Unigene016740;Unigene019196;Unigene019197	Unigene0031839;Unigene0037069;Unigene0040633	Unigene047211;Unigene052262;Unigene067869	Unigene0029722;Unigene0024387	Unigene018200;Unigene028513;Unigene039060	Unigene035119;Unigene041984;Unigene047687	Unigene009997;Unigene014543;Unigene019313
group349	18 genes,9 taxas	2	3	2	2	2	1	2	2	2	Unigene011078;Unigene019785	Unigene0030707;Unigene0030704;Unigene0010837	Unigene011600;Unigene013976	Unigene0023933;Unigene0017981	Unigene034801;Unigene035871	Unigene0023010	Unigene023925;Unigene026725	Unigene028410;Unigene039686	Unigene012849;Unigene013883
group350	28 genes,9 taxas	3	3	3	3	3	3	3	4	3	Unigene014012;Unigene002088;Unigene009336	Unigene0025929;Unigene0026825;Unigene0015844	Unigene009241;Unigene011777;Unigene007184	Unigene0020619;Unigene0031259;Unigene0037619	Unigene053232;Unigene060968;Unigene063558	Unigene0004948;Unigene0016490;Unigene0016116	Unigene035024;Unigene025182;Unigene027118	Unigene032338;Unigene037661;Unigene040127;Unigene040128	Unigene013150;Unigene023855;Unigene027888
group351	18 genes,9 taxas	2	2	2	1	2	2	3	2	2	Unigene009810;Unigene013423	Unigene0024314;Unigene0029850	Unigene011599;Unigene012852	Unigene0028490	Unigene053986;Unigene062427	Unigene0013431;Unigene0017933	Unigene020114;Unigene020115;Unigene029329	Unigene049552;Unigene050243	Unigene014703;Unigene033478
group352	34 genes,9 taxas	4	4	4	4	3	3	4	4	4	Unigene003931;Unigene012160;Unigene018225;Unigene023986	Unigene0010459;Unigene0014849;Unigene0029620;Unigene0029621	Unigene005125;Unigene011431;Unigene023364;Unigene024507	Unigene0027145;Unigene0029015;Unigene0029016;Unigene0029017	Unigene033477;Unigene039402;Unigene043752	Unigene0017328;Unigene0020884;Unigene0032458	Unigene017525;Unigene020557;Unigene027881;Unigene048403	Unigene021664;Unigene022046;Unigene025111;Unigene028017	Unigene015054;Unigene015834;Unigene017441;Unigene023911
group353	35 genes,9 taxas	4	4	4	4	4	3	4	4	4	Unigene003668;Unigene008362;Unigene026955;Unigene000924	Unigene0006803;Unigene0012050;Unigene0012273;Unigene0025207	Unigene003271;Unigene004485;Unigene005092;Unigene014043	Unigene0015662;Unigene0026108;Unigene0028840;Unigene0011488	Unigene026794;Unigene041419;Unigene042544;Unigene042629	Unigene0001697;Unigene0005670;Unigene0015282	Unigene015541;Unigene016089;Unigene022612;Unigene024865	Unigene013909;Unigene031139;Unigene035599;Unigene036681	Unigene015472;Unigene016415;Unigene017247;Unigene016416
group354	9 genes,9 taxas	1	1	1	1	1	1	1	1	1	Unigene002069	Unigene0021431	Unigene012366	Unigene0033703	Unigene052480	Unigene0024645	Unigene025557	Unigene037752	Unigene015496
group355	28 genes,9 taxas	3	3	3	3	3	3	3	4	3	Unigene001721;Unigene011384;Unigene011633	Unigene0023942;Unigene0026827;Unigene0033647	Unigene002564;Unigene007509;Unigene010394	Unigene0026137;Unigene0032440;Unigene0036579	Unigene045362;Unigene046076;Unigene055320	Unigene0017589;Unigene0024856;Unigene0026810	Unigene017468;Unigene019622;Unigene022643	Unigene025727;Unigene028150;Unigene042979;Unigene042980	Unigene018005;Unigene018502;Unigene025649
group356	19 genes,9 taxas	4	1	2	2	2	2	2	2	2	Unigene004544;Unigene012591;Unigene012592;Unigene012593	Unigene0032453	Unigene013574;Unigene016308	Unigene0021357;Unigene0034364	Unigene049878;Unigene058275	Unigene0018391;Unigene0029552	Unigene023731;Unigene033305	Unigene038283;Unigene042556	Unigene020239;Unigene028648
group357	31 genes,9 taxas	3	3	4	3	4	4	3	3	4	Unigene001259;Unigene016472;Unigene020197	Unigene0025790;Unigene0025791;Unigene0031983	Unigene003542;Unigene017323;Unigene024621;Unigene027596	Unigene0028978;Unigene0030690;Unigene0034216	Unigene040515;Unigene045528;Unigene054193;Unigene027260	Unigene0020324;Unigene0024568;Unigene0040757;Unigene0010624	Unigene003706;Unigene016025;Unigene023819	Unigene028958;Unigene034281;Unigene042392	Unigene020710;Unigene022652;Unigene025720;Unigene027702
group358	26 genes,9 taxas	3	3	3	3	3	3	3	2	3	Unigene014509;Unigene014510;Unigene016519	Unigene0025467;Unigene0025468;Unigene0025469	Unigene016634;Unigene020841;Unigene026159	Unigene0031976;Unigene0031977;Unigene0031978	Unigene029863;Unigene034343;Unigene056303	Unigene0022504;Unigene0022505;Unigene0022506	Unigene018813;Unigene027972;Unigene027973	Unigene036429;Unigene041566	Unigene022258;Unigene025129;Unigene025130
group359	19 genes,9 taxas	2	2	2	2	3	2	2	2	2	Unigene012724;Unigene002240	Unigene0016707;Unigene0017189	Unigene015052;Unigene015054	Unigene0039787;Unigene0022508	Unigene043383;Unigene053137;Unigene041630	Unigene0024666;Unigene0000557	Unigene035262;Unigene035263	Unigene042395;Unigene042396	Unigene023282;Unigene023285
group360	25 genes,9 taxas	3	2	3	2	3	2	3	4	3	Unigene003788;Unigene017392;Unigene019858	Unigene0018116;Unigene0020894	Unigene002751;Unigene003440;Unigene010902	Unigene0027043;Unigene0037443	Unigene041137;Unigene055883;Unigene058630	Unigene0018494;Unigene0019305	Unigene021304;Unigene031806;Unigene033513	Unigene025794;Unigene035468;Unigene035469;Unigene048853	Unigene023506;Unigene026423;Unigene027019
group361	21 genes,9 taxas	2	3	2	3	2	3	2	2	2	Unigene011307;Unigene019583	Unigene0021546;Unigene0009635;Unigene0009632	Unigene007803;Unigene008853	Unigene0038783;Unigene0038784;Unigene0026725	Unigene046953;Unigene059725	Unigene0025816;Unigene0043636;Unigene0010871	Unigene028383;Unigene036215	Unigene031209;Unigene037950	Unigene024042;Unigene027414
group362	22 genes,9 taxas	3	1	2	2	3	3	3	3	2	Unigene002145;Unigene012726;Unigene012727	Unigene0033778	Unigene014294;Unigene014295	Unigene0037357;Unigene0037358	Unigene041794;Unigene048418;Unigene059190	Unigene0028405;Unigene0028408;Unigene0028409	Unigene003668;Unigene020138;Unigene021711	Unigene023110;Unigene032191;Unigene032194	Unigene027692;Unigene027694
group363	26 genes,9 taxas	1	3	2	3	4	4	4	3	2	Unigene019571	Unigene0023086;Unigene0023085;Unigene0004886	Unigene002358;Unigene021555	Unigene0037001;Unigene0012531;Unigene0037000	Unigene030946;Unigene066109;Unigene033308;Unigene030947	Unigene0025244;Unigene0025243;Unigene0025246;Unigene0025247	Unigene026036;Unigene026701;Unigene017862;Unigene003136	Unigene051598;Unigene051595;Unigene051596	Unigene034798;Unigene034800
group364	29 genes,9 taxas	4	2	3	3	7	3	1	4	2	Unigene000474;Unigene011243;Unigene011244;Unigene013811	Unigene0034934;Unigene0034932	Unigene025536;Unigene006103;Unigene022429	Unigene0034927;Unigene0031744;Unigene0034926	Unigene068067;Unigene062325;Unigene034325;Unigene030189;Unigene030112;Unigene005018;Unigene068075	Unigene0005497;Unigene0020864;Unigene0020865	Unigene038630	Unigene025863;Unigene042611;Unigene052973;Unigene052975	Unigene004413;Unigene007549
group365	25 genes,9 taxas	1	3	2	3	3	2	4	3	4	Unigene016121	Unigene0028533;Unigene0028535;Unigene0015932	Unigene012229;Unigene012230	Unigene0018775;Unigene0020500;Unigene0017461	Unigene030803;Unigene036887;Unigene046640	Unigene0024778;Unigene0024779	Unigene012853;Unigene016812;Unigene016814;Unigene002236	Unigene049329;Unigene031042;Unigene040104	Unigene004864;Unigene012000;Unigene018390;Unigene001710
group366	35 genes,9 taxas	2	6	3	5	1	4	4	5	5	Unigene024074;Unigene026980	Unigene0012276;Unigene0016242;Unigene0016243;Unigene0017104;Unigene0046563;Unigene0037679	Unigene002895;Unigene016837;Unigene024557	Unigene0023717;Unigene0034210;Unigene0034211;Unigene0017078;Unigene0018370	Unigene045848	Unigene0030962;Unigene0006017;Unigene0006874;Unigene0002551	Unigene004893;Unigene005241;Unigene014630;Unigene017619	Unigene022455;Unigene022549;Unigene027423;Unigene027531;Unigene038725	Unigene008300;Unigene009741;Unigene028390;Unigene029732;Unigene007646
group367	27 genes,9 taxas	2	4	2	5	4	4	2	2	2	Unigene001109;Unigene019239	Unigene0023929;Unigene0043818;Unigene0003237;Unigene0047959	Unigene002746;Unigene019794	Unigene0014641;Unigene0040053;Unigene0004460;Unigene0008473;Unigene0005323	Unigene020244;Unigene037948;Unigene058130;Unigene001975	Unigene0008084;Unigene0008085;Unigene0026513;Unigene0038661	Unigene037366;Unigene037773	Unigene037403;Unigene044413	Unigene011961;Unigene033856
group368	33 genes,9 taxas	3	4	4	3	3	3	4	4	5	Unigene001609;Unigene006283;Unigene025165	Unigene0018787;Unigene0023239;Unigene0023240;Unigene0026740	Unigene016201;Unigene016202;Unigene027499;Unigene014688	Unigene0032458;Unigene0032459;Unigene0019584	Unigene027547;Unigene030562;Unigene039317	Unigene0014146;Unigene0045039;Unigene0045283	Unigene012734;Unigene020452;Unigene026464;Unigene002730	Unigene031922;Unigene032445;Unigene039209;Unigene040154	Unigene012632;Unigene015049;Unigene017677;Unigene018767;Unigene022211
group369	30 genes,9 taxas	2	6	2	4	6	5	1	1	3	Unigene020353;Unigene021967	Unigene0006302;Unigene0030623;Unigene0016297;Unigene0016296;Unigene0009042;Unigene0016298	Unigene013375;Unigene022600	Unigene0020958;Unigene0032085;Unigene0020957;Unigene0018368	Unigene005785;Unigene027648;Unigene075357;Unigene088480;Unigene089272;Unigene069751	Unigene0010898;Unigene0010899;Unigene0018191;Unigene0011215;Unigene0032494	Unigene027233	Unigene045196	Unigene013323;Unigene022846;Unigene029407
group370	17 genes,9 taxas	2	2	2	2	2	2	2	1	2	Unigene001654;Unigene013500	Unigene0017133;Unigene0028078	Unigene007534;Unigene010878	Unigene0023638;Unigene0029262	Unigene049281;Unigene052581	Unigene0018641;Unigene0023720	Unigene032443;Unigene037592	Unigene049254	Unigene013360;Unigene030169
group371	23 genes,9 taxas	2	2	2	3	4	3	2	3	2	Unigene004520;Unigene007649	Unigene0030504;Unigene0030505	Unigene004664;Unigene011034	Unigene0040509;Unigene0040508;Unigene0027749	Unigene054631;Unigene065612;Unigene049111;Unigene065615	Unigene0017472;Unigene0021079;Unigene0021078	Unigene036299;Unigene036300	Unigene048242;Unigene038806;Unigene048241	Unigene014981;Unigene033193
group372	28 genes,9 taxas	3	3	4	3	3	3	3	3	3	Unigene002607;Unigene003923;Unigene004244	Unigene0021991;Unigene0028635;Unigene0032711	Unigene005050;Unigene005051;Unigene015361;Unigene015401	Unigene0022470;Unigene0031118;Unigene0034370	Unigene031625;Unigene045300;Unigene058220	Unigene0013727;Unigene0024450;Unigene0024451	Unigene010416;Unigene022668;Unigene029186	Unigene031948;Unigene034151;Unigene052872	Unigene015143;Unigene021166;Unigene029137
group373	31 genes,9 taxas	2	4	2	4	4	4	4	4	3	Unigene005614;Unigene026647	Unigene0022518;Unigene0028589;Unigene0028590;Unigene0030227	Unigene010035;Unigene013679	Unigene0033233;Unigene0037917;Unigene0038971;Unigene0039449	Unigene027391;Unigene030923;Unigene059325;Unigene061659	Unigene0016545;Unigene0021080;Unigene0016612;Unigene0023575	Unigene011545;Unigene020131;Unigene027884;Unigene028881	Unigene022295;Unigene035146;Unigene039087;Unigene040507	Unigene015776;Unigene019814;Unigene028001
group374	35 genes,9 taxas	5	4	4	5	3	4	5	3	2	Unigene001288;Unigene001741;Unigene015003;Unigene000009;Unigene021747	Unigene0033386;Unigene0027365;Unigene0027366;Unigene0027367	Unigene001949;Unigene016861;Unigene018234;Unigene018241	Unigene0039662;Unigene0040123;Unigene0040124;Unigene0017487;Unigene0018720	Unigene033725;Unigene038511;Unigene054518	Unigene0015970;Unigene0028835;Unigene0026521;Unigene0028834	Unigene014779;Unigene030756;Unigene034292;Unigene027976;Unigene030852	Unigene026902;Unigene029709;Unigene033799	Unigene017227;Unigene027527
group375	34 genes,9 taxas	4	3	4	3	4	4	4	5	3	Unigene010685;Unigene020327;Unigene020706;Unigene025011	Unigene0020048;Unigene0020651;Unigene0020652	Unigene016590;Unigene016595;Unigene018429;Unigene018847	Unigene0027006;Unigene0032282;Unigene0037455	Unigene044253;Unigene046877;Unigene048501;Unigene056496	Unigene0001023;Unigene0019951;Unigene0019952;Unigene0021528	Unigene014453;Unigene021956;Unigene023139;Unigene027776	Unigene026493;Unigene028830;Unigene030984;Unigene038570;Unigene018547	Unigene017462;Unigene021158;Unigene025059
group376	27 genes,9 taxas	3	3	4	2	3	2	3	4	3	Unigene008729;Unigene015705;Unigene027295	Unigene0017198;Unigene0006840;Unigene0025624	Unigene013991;Unigene019719;Unigene027867;Unigene005615	Unigene0032549;Unigene0028388	Unigene052874;Unigene059262;Unigene021983	Unigene0024699;Unigene0029593	Unigene012721;Unigene035008;Unigene034440	Unigene034744;Unigene046758;Unigene047924;Unigene035361	Unigene017813;Unigene031653;Unigene031655
group377	30 genes,9 taxas	3	2	4	4	3	3	4	4	3	Unigene021970;Unigene008781;Unigene024391	Unigene0026510;Unigene0027951	Unigene006929;Unigene026215;Unigene027452;Unigene004677	Unigene0025589;Unigene0000051;Unigene0030868;Unigene0017964	Unigene045484;Unigene054199;Unigene058899	Unigene0013772;Unigene0007534;Unigene0019594	Unigene026571;Unigene021345;Unigene021793;Unigene040044	Unigene021057;Unigene028003;Unigene041486;Unigene028522	Unigene017861;Unigene020402;Unigene024263
group378	16 genes,9 taxas	2	3	1	2	2	1	2	2	1	Unigene013889;Unigene019686	Unigene0013646;Unigene0031954;Unigene0031955	Unigene017961	Unigene0018189;Unigene0038059	Unigene031383;Unigene058927	Unigene0031135	Unigene026734;Unigene030678	Unigene026211;Unigene042964	Unigene019639
group379	27 genes,9 taxas	3	3	3	3	3	3	3	3	3	Unigene002277;Unigene009635;Unigene009636	Unigene0019728;Unigene0019729;Unigene0020722	Unigene001542;Unigene002318;Unigene018948	Unigene0026350;Unigene0036387;Unigene0038843	Unigene047122;Unigene052957;Unigene053250	Unigene0016372;Unigene0024764;Unigene0024765	Unigene016500;Unigene023248;Unigene028971	Unigene031917;Unigene040783;Unigene049061	Unigene020804;Unigene033375;Unigene033806
group380	21 genes,9 taxas	3	3	2	2	2	3	2	2	2	Unigene000950;Unigene000951;Unigene021563	Unigene0027419;Unigene0013343;Unigene0016308	Unigene014928;Unigene015978	Unigene0024666;Unigene0036365	Unigene052420;Unigene053966	Unigene0022341;Unigene0008917;Unigene0008916	Unigene021962;Unigene034671	Unigene024772;Unigene043763	Unigene021312;Unigene022492
group381	19 genes,9 taxas	3	2	2	2	2	2	2	2	2	Unigene004168;Unigene004169;Unigene010640	Unigene0025647;Unigene0025648	Unigene012181;Unigene014981	Unigene0036482;Unigene0028103	Unigene057808;Unigene062458	Unigene0024056;Unigene0024133	Unigene016982;Unigene027929	Unigene039715;Unigene034188	Unigene021470;Unigene033718
group382	34 genes,9 taxas	4	2	5	4	4	4	4	4	3	Unigene003237;Unigene018077;Unigene026641;Unigene018134	Unigene0010357;Unigene0031881	Unigene000725;Unigene016124;Unigene020845;Unigene003049;Unigene002502	Unigene0033102;Unigene0033103;Unigene0036106;Unigene0006970	Unigene052186;Unigene053765;Unigene053768;Unigene068009	Unigene0020926;Unigene0020927;Unigene0006102;Unigene0010798	Unigene005063;Unigene005359;Unigene032485;Unigene052312	Unigene025208;Unigene039428;Unigene040977;Unigene040978	Unigene021690;Unigene030198;Unigene030199
group383	23 genes,9 taxas	2	2	3	3	3	2	3	4	1	Unigene000651;Unigene015523	Unigene0031387;Unigene0009752	Unigene012733;Unigene019200;Unigene019908	Unigene0040011;Unigene0017205;Unigene0035513	Unigene043623;Unigene063242;Unigene065620	Unigene0029152;Unigene0001632	Unigene013497;Unigene035438;Unigene037433	Unigene025434;Unigene030260;Unigene035606;Unigene044911	Unigene025161
group384	15 genes,9 taxas	3	1	1	1	2	1	2	2	2	Unigene014001;Unigene014002;Unigene014000	Unigene0029693	Unigene019129	Unigene0041220	Unigene062953;Unigene062955	Unigene0025319	Unigene032053;Unigene032054	Unigene039572;Unigene039574	Unigene025577;Unigene025578
group385	18 genes,9 taxas	2	2	2	2	2	2	2	2	2	Unigene008432;Unigene010281	Unigene0020503;Unigene0031439	Unigene006990;Unigene017378	Unigene0035826;Unigene0033496	Unigene055854;Unigene050316	Unigene0023469;Unigene0028831	Unigene028275;Unigene027536	Unigene029991;Unigene037672	Unigene026849;Unigene030870
group386	27 genes,9 taxas	3	2	3	3	3	3	4	3	3	Unigene009637;Unigene009638;Unigene011664	Unigene0015134;Unigene0022488	Unigene017135;Unigene017137;Unigene024946	Unigene0025579;Unigene0034934;Unigene0021094	Unigene040509;Unigene044547;Unigene058299	Unigene0011079;Unigene0019503;Unigene0007782	Unigene017097;Unigene031930;Unigene017096;Unigene031928	Unigene032069;Unigene036978;Unigene036980	Unigene026886;Unigene027290;Unigene027293
group387	30 genes,9 taxas	3	2	3	5	3	3	4	3	4	Unigene008836;Unigene009677;Unigene009678	Unigene0030392;Unigene0030393	Unigene011925;Unigene019086;Unigene019087	Unigene0038161;Unigene0038162;Unigene0040800;Unigene0040801;Unigene0025666	Unigene055474;Unigene064355;Unigene065873	Unigene0018070;Unigene0025209;Unigene0025212	Unigene012443;Unigene012444;Unigene012445;Unigene031196	Unigene033000;Unigene039762;Unigene041225	Unigene031055;Unigene031056;Unigene031057;Unigene031058
group388	18 genes,9 taxas	2	2	2	2	3	2	2	2	1	Unigene012981;Unigene013508	Unigene0034775;Unigene0034774	Unigene016339;Unigene017279	Unigene0038486;Unigene0039747	Unigene064338;Unigene061628;Unigene061629	Unigene0029751;Unigene0028607	Unigene033870;Unigene038912	Unigene043264;Unigene038406	Unigene033256
group389	32 genes,9 taxas	3	3	4	2	3	5	5	6	1	Unigene015808;Unigene015206;Unigene015806	Unigene0035518;Unigene0000360;Unigene0013716	Unigene020478;Unigene020480;Unigene020483;Unigene020481	Unigene0041350;Unigene0014937	Unigene068811;Unigene068814;Unigene031975	Unigene0030082;Unigene0029015;Unigene0023340;Unigene0021887;Unigene0041536	Unigene039994;Unigene034760;Unigene034756;Unigene035889;Unigene040000	Unigene052917;Unigene037480;Unigene041219;Unigene041748;Unigene041216;Unigene026597	Unigene035779
group390	28 genes,9 taxas	3	3	3	3	3	3	3	3	4	Unigene001934;Unigene008763;Unigene024089	Unigene0019546;Unigene0023486;Unigene0022812	Unigene000335;Unigene016098;Unigene027562	Unigene0026654;Unigene0031067;Unigene0033195	Unigene055666;Unigene055946;Unigene055049	Unigene0021122;Unigene0022423;Unigene0025505	Unigene022631;Unigene031785;Unigene026781	Unigene035884;Unigene036150;Unigene038131	Unigene010696;Unigene029356;Unigene031983;Unigene036467
group391	20 genes,9 taxas	5	2	2	1	2	2	2	2	2	Unigene001645;Unigene001646;Unigene006214;Unigene006215;Unigene006216	Unigene0014388;Unigene0020033	Unigene009055;Unigene017502	Unigene0032142	Unigene052092;Unigene063478	Unigene0016732;Unigene0029817	Unigene022959;Unigene037436	Unigene029873;Unigene041654	Unigene011855;Unigene029879
group392	23 genes,9 taxas	1	3	3	3	2	4	2	3	2	Unigene022415	Unigene0011636;Unigene0011637;Unigene0019219	Unigene000264;Unigene022285;Unigene001070	Unigene0014699;Unigene0019179;Unigene0036311	Unigene051621;Unigene057259	Unigene0022259;Unigene0001986;Unigene0014403;Unigene0008289	Unigene014579;Unigene017032	Unigene025023;Unigene030090;Unigene040652	Unigene012025;Unigene012825
group393	10 genes,9 taxas	1	2	1	1	1	1	1	1	1	Unigene014259	Unigene0028183;Unigene0028182	Unigene017345	Unigene0024118	Unigene040369	Unigene0024678	Unigene036527	Unigene040848	Unigene012519
group394	18 genes,9 taxas	2	2	2	2	2	2	2	2	2	Unigene009110;Unigene013802	Unigene0024730;Unigene0024731	Unigene007910;Unigene013377	Unigene0032106;Unigene0032107	Unigene053086;Unigene049098	Unigene0018584;Unigene0017146	Unigene022874;Unigene028906	Unigene027712;Unigene029593	Unigene013158;Unigene025488
group395	23 genes,9 taxas	2	2	4	1	3	2	3	3	3	Unigene014592;Unigene022510	Unigene0022447;Unigene0029098	Unigene011825;Unigene004225;Unigene013822;Unigene003678	Unigene0026043	Unigene038191;Unigene058349;Unigene058350	Unigene0012992;Unigene0013173	Unigene002203;Unigene027303;Unigene027305	Unigene019578;Unigene024612;Unigene036900	Unigene014002;Unigene018878;Unigene021938
group396	27 genes,9 taxas	3	3	3	3	3	3	3	3	3	Unigene008470;Unigene011126;Unigene017625	Unigene0017582;Unigene0029359;Unigene0029358	Unigene016325;Unigene024740;Unigene008906	Unigene0028893;Unigene0039364;Unigene0039365	Unigene047044;Unigene050548;Unigene063035	Unigene0014116;Unigene0028604;Unigene0028603	Unigene017710;Unigene028315;Unigene018568	Unigene026749;Unigene029745;Unigene033963	Unigene014222;Unigene017131;Unigene022131
group397	25 genes,9 taxas	3	3	3	3	3	3	2	2	3	Unigene002920;Unigene004115;Unigene017030	Unigene0005284;Unigene0029198;Unigene0006267	Unigene003946;Unigene015491;Unigene018789	Unigene0018997;Unigene0018998;Unigene0035001	Unigene042644;Unigene043292;Unigene043291	Unigene0016586;Unigene0016587;Unigene0026449	Unigene034818;Unigene031816	Unigene046035;Unigene047717	Unigene014839;Unigene032884;Unigene014838
group398	29 genes,9 taxas	4	3	3	3	3	5	3	2	3	Unigene002032;Unigene018017;Unigene007826;Unigene023990	Unigene0014011;Unigene0026775;Unigene0027488	Unigene019500;Unigene023356;Unigene009620	Unigene0020089;Unigene0029137;Unigene0040725	Unigene065116;Unigene062292;Unigene066905	Unigene0009240;Unigene0010878;Unigene0026556;Unigene0026557;Unigene0009238	Unigene034732;Unigene023619;Unigene035290	Unigene047909;Unigene030152	Unigene015755;Unigene025123;Unigene030081
group399	26 genes,9 taxas	3	3	3	3	3	2	3	3	3	Unigene003790;Unigene012225;Unigene013431	Unigene0021370;Unigene0033976;Unigene0015307	Unigene013554;Unigene015838;Unigene026092	Unigene0028780;Unigene0032771;Unigene0032772	Unigene039527;Unigene045279;Unigene048952	Unigene0018041;Unigene0027135	Unigene017238;Unigene024880;Unigene029951	Unigene027040;Unigene039391;Unigene046142	Unigene015824;Unigene021168;Unigene025122
group400	29 genes,9 taxas	4	2	4	4	3	2	4	3	3	Unigene001595;Unigene004849;Unigene026142;Unigene001596	Unigene0028244;Unigene0028245	Unigene005671;Unigene006524;Unigene016307;Unigene006523	Unigene0021317;Unigene0030415;Unigene0038166;Unigene0038167	Unigene045337;Unigene045339;Unigene062264	Unigene0006050;Unigene0026079	Unigene012232;Unigene027075;Unigene027076;Unigene012231	Unigene029700;Unigene029230;Unigene040968	Unigene015953;Unigene019109;Unigene021058
group401	19 genes,9 taxas	3	2	2	2	2	2	2	2	2	Unigene000468;Unigene011025;Unigene011026	Unigene0018064;Unigene0031837	Unigene010791;Unigene013422	Unigene0031070;Unigene0033568	Unigene038149;Unigene056263	Unigene0014846;Unigene0020393	Unigene033830;Unigene033831	Unigene033084;Unigene036578	Unigene016696;Unigene031759
group402	19 genes,9 taxas	2	2	3	2	1	3	2	2	2	Unigene011205;Unigene024798	Unigene0030641;Unigene0030642	Unigene010610;Unigene010611;Unigene010612	Unigene0035643;Unigene0035644	Unigene053559	Unigene0013303;Unigene0019007;Unigene0013302	Unigene021456;Unigene022694	Unigene044041;Unigene046841	Unigene017869;Unigene031446
group403	31 genes,9 taxas	3	4	4	3	3	4	4	3	3	Unigene000193;Unigene002518;Unigene002519	Unigene0016978;Unigene0020801;Unigene0002976;Unigene0010498	Unigene009623;Unigene013580;Unigene023111;Unigene020576	Unigene0023929;Unigene0026622;Unigene0034570	Unigene043379;Unigene049594;Unigene053073	Unigene0018171;Unigene0018172;Unigene0018426;Unigene0011063	Unigene016469;Unigene029567;Unigene046469;Unigene046470	Unigene021211;Unigene028193;Unigene034859	Unigene019030;Unigene020661;Unigene025545
group404	18 genes,9 taxas	2	2	2	2	2	2	2	2	2	Unigene005815;Unigene007339	Unigene0024460;Unigene0026316	Unigene011696;Unigene017886	Unigene0031092;Unigene0031091	Unigene044560;Unigene056846	Unigene0003798;Unigene0020170	Unigene024931;Unigene031265	Unigene035197;Unigene036301	Unigene019701;Unigene025216
group405	27 genes,9 taxas	3	3	2	3	4	3	4	2	3	Unigene014352;Unigene014354;Unigene017211	Unigene0027833;Unigene0033134;Unigene0033135	Unigene004213;Unigene019691	Unigene0038837;Unigene0039842;Unigene0029004	Unigene065096;Unigene066881;Unigene045886;Unigene028738	Unigene0021569;Unigene0027108;Unigene0027109	Unigene007008;Unigene007009;Unigene035700;Unigene035701	Unigene047897;Unigene048882	Unigene019915;Unigene033550;Unigene033552
group406	18 genes,9 taxas	2	2	2	2	2	2	2	2	2	Unigene009978;Unigene014757	Unigene0030448;Unigene0032032	Unigene015560;Unigene018763	Unigene0038879;Unigene0039884	Unigene060262;Unigene064802	Unigene0026364;Unigene0026429	Unigene028598;Unigene031840	Unigene041709;Unigene047410	Unigene020121;Unigene032950
group407	14 genes,9 taxas	2	1	2	1	2	1	2	2	1	Unigene014284;Unigene014093	Unigene0026906	Unigene019482;Unigene019950	Unigene0037537	Unigene055100;Unigene061057	Unigene0026324	Unigene036592;Unigene037445	Unigene034619;Unigene040537	Unigene020262
group408	9 genes,9 taxas	1	1	1	1	1	1	1	1	1	Unigene006943	Unigene0020008	Unigene010892	Unigene0032196	Unigene046841	Unigene0024921	Unigene026708	Unigene035494	Unigene021614
group409	30 genes,9 taxas	3	4	3	4	3	4	3	3	3	Unigene011449;Unigene012137;Unigene024114	Unigene0017521;Unigene0018233;Unigene0031823;Unigene0020460	Unigene003235;Unigene018115;Unigene018836	Unigene0024333;Unigene0036590;Unigene0036722;Unigene0016243	Unigene051416;Unigene055279;Unigene061474	Unigene0010245;Unigene0012987;Unigene0022556;Unigene0022555	Unigene007529;Unigene010456;Unigene036158	Unigene023686;Unigene043584;Unigene043838	Unigene022591;Unigene025047;Unigene028706
group410	15 genes,9 taxas	1	1	2	1	2	2	2	2	2	Unigene014063	Unigene0034171	Unigene019146;Unigene019147	Unigene0041034	Unigene063185;Unigene044292	Unigene0027021;Unigene0027020	Unigene032253;Unigene032254	Unigene046171;Unigene046172	Unigene025827;Unigene033819
group411	19 genes,9 taxas	3	2	2	2	2	2	2	2	2	Unigene009005;Unigene009006;Unigene012226	Unigene0027665;Unigene0027666	Unigene007410;Unigene013341	Unigene0035994;Unigene0037235	Unigene059316;Unigene059517	Unigene0012721;Unigene0027426	Unigene020201;Unigene033300	Unigene040011;Unigene048416	Unigene026500;Unigene029490
group412	25 genes,9 taxas	6	3	2	2	3	3	2	2	2	Unigene005744;Unigene008709;Unigene008710;Unigene011893;Unigene011894;Unigene005746	Unigene0028379;Unigene0028380;Unigene0029572	Unigene013859;Unigene014883	Unigene0034331;Unigene0036261	Unigene043704;Unigene043705;Unigene053875	Unigene0018253;Unigene0025653;Unigene0025654	Unigene030367;Unigene030482	Unigene027501;Unigene037287	Unigene026592;Unigene027245
group413	30 genes,9 taxas	4	4	3	3	3	4	3	3	3	Unigene000977;Unigene003785;Unigene004072;Unigene021573	Unigene0021766;Unigene0026859;Unigene0012636;Unigene0023623	Unigene010324;Unigene016910;Unigene018337	Unigene0035814;Unigene0039028;Unigene0026977	Unigene062329;Unigene062804;Unigene066027	Unigene0013643;Unigene0016193;Unigene0026353;Unigene0026352	Unigene021522;Unigene032423;Unigene033222	Unigene029298;Unigene039493;Unigene046522	Unigene027396;Unigene028652;Unigene031757
group414	22 genes,9 taxas	2	4	2	2	4	2	2	2	2	Unigene010850;Unigene010851	Unigene0022928;Unigene0022929;Unigene0022931;Unigene0022930	Unigene019151;Unigene019152	Unigene0028053;Unigene0028055	Unigene045799;Unigene063879;Unigene063880;Unigene047885	Unigene0024412;Unigene0024413	Unigene032951;Unigene032952	Unigene045792;Unigene045794	Unigene027496;Unigene027498
group415	20 genes,9 taxas	3	2	2	2	2	2	3	2	2	Unigene000220;Unigene000221;Unigene008904	Unigene0030460;Unigene0025577	Unigene014122;Unigene018813	Unigene0038138;Unigene0039974	Unigene044651;Unigene064305	Unigene0026061;Unigene0025633	Unigene015156;Unigene015157;Unigene021921	Unigene020227;Unigene024981	Unigene028700;Unigene029138
group416	19 genes,9 taxas	2	2	2	2	2	1	2	4	2	Unigene014298;Unigene014299	Unigene0032525;Unigene0032526	Unigene007071;Unigene021720	Unigene0036403;Unigene0019993	Unigene049150;Unigene049151	Unigene0029366	Unigene034449;Unigene034453	Unigene049911;Unigene046077;Unigene049917;Unigene046075	Unigene030367;Unigene030369
group417	34 genes,9 taxas	3	3	2	6	5	3	4	1	7	Unigene006295;Unigene006294;Unigene006293	Unigene0005287;Unigene0021815;Unigene0001152	Unigene026015;Unigene013002	Unigene0057228;Unigene0006205;Unigene0031858;Unigene0031859;Unigene0041880;Unigene0051461	Unigene001760;Unigene067376;Unigene067374;Unigene067375;Unigene023960	Unigene0043584;Unigene0002041;Unigene0007767	Unigene039022;Unigene039023;Unigene000913;Unigene039024	Unigene052491	Unigene030923;Unigene030925;Unigene037832;Unigene010664;Unigene030924;Unigene038680;Unigene001234
group418	10 genes,9 taxas	1	1	1	1	2	1	1	1	1	Unigene012640	Unigene0029951	Unigene018176	Unigene0035863	Unigene061872;Unigene061874	Unigene0024044	Unigene020886	Unigene033637	Unigene030938
group419	18 genes,9 taxas	1	2	2	3	3	2	2	1	2	Unigene013131	Unigene0023376;Unigene0023377	Unigene018697;Unigene018698	Unigene0026629;Unigene0038074;Unigene0038075	Unigene040900;Unigene064412;Unigene038497	Unigene0019753;Unigene0019754	Unigene036713;Unigene036714	Unigene038046	Unigene032520;Unigene032521
group420	24 genes,9 taxas	2	2	3	2	3	1	3	3	5	Unigene015855;Unigene015856	Unigene0035109;Unigene0034628	Unigene019505;Unigene019503;Unigene019502	Unigene0041314;Unigene0041312	Unigene041643;Unigene041644;Unigene068422	Unigene0029897	Unigene039174;Unigene039173;Unigene039175	Unigene050758;Unigene050760;Unigene050756	Unigene035700;Unigene035701;Unigene035711;Unigene035704;Unigene035699
group421	21 genes,9 taxas	2	4	3	3	1	3	1	1	3	Unigene008246;Unigene025394	Unigene0047931;Unigene0021044;Unigene0010325;Unigene0047932	Unigene025675;Unigene017861;Unigene008077	Unigene0029093;Unigene0016346;Unigene0016347	Unigene064094	Unigene0040313;Unigene0011504;Unigene0001358	Unigene036553	Unigene045402	Unigene001855;Unigene015562;Unigene015563
group422	25 genes,9 taxas	4	3	3	2	2	2	2	2	5	Unigene009447;Unigene025064;Unigene019560;Unigene000144	Unigene0028700;Unigene0016179;Unigene0031697	Unigene021715;Unigene000917;Unigene007556	Unigene0032898;Unigene0039095	Unigene056924;Unigene061639	Unigene0025831;Unigene0025149	Unigene025096;Unigene008863	Unigene038043;Unigene040016	Unigene002756;Unigene008366;Unigene014565;Unigene002647;Unigene014653
group423	27 genes,9 taxas	2	3	2	3	3	3	4	3	4	Unigene010084;Unigene015192	Unigene0009279;Unigene0030771;Unigene0035206	Unigene017070;Unigene018990	Unigene0018758;Unigene0030764;Unigene0036398	Unigene029737;Unigene062624;Unigene063947	Unigene0016849;Unigene0023436;Unigene0024196	Unigene024532;Unigene034694;Unigene036775;Unigene034697	Unigene020793;Unigene034779;Unigene052549	Unigene003411;Unigene017871;Unigene018883;Unigene028419
group424	30 genes,9 taxas	4	2	4	3	3	2	4	4	4	Unigene005881;Unigene023821;Unigene011701;Unigene024765	Unigene0018441;Unigene0027286	Unigene008742;Unigene013372;Unigene002111;Unigene015409	Unigene0040365;Unigene0027172;Unigene0027173	Unigene028084;Unigene019971;Unigene053182	Unigene0028118;Unigene0028119	Unigene026801;Unigene001579;Unigene029943;Unigene029944	Unigene029499;Unigene030830;Unigene030967;Unigene039269	Unigene006004;Unigene017548;Unigene021333;Unigene025316
group425	30 genes,9 taxas	3	4	5	3	2	5	3	1	4	Unigene027994;Unigene002001;Unigene024752	Unigene0013371;Unigene0020516;Unigene0013370;Unigene0013369	Unigene000597;Unigene027604;Unigene026620;Unigene000598;Unigene021579	Unigene0013921;Unigene0027499;Unigene0013920	Unigene056828;Unigene056829	Unigene0014569;Unigene0030670;Unigene0014570;Unigene0007698;Unigene0043740	Unigene034022;Unigene008203;Unigene034024	Unigene047520	Unigene007316;Unigene008475;Unigene036671;Unigene004204
group426	31 genes,9 taxas	3	4	3	6	2	7	1	1	4	Unigene025264;Unigene026061;Unigene000443	Unigene0029471;Unigene0029470;Unigene0029472;Unigene0010015	Unigene000138;Unigene024447;Unigene023201	Unigene0047473;Unigene0022835;Unigene0036274;Unigene0010252;Unigene0049458;Unigene0010253	Unigene062942;Unigene062943	Unigene0003323;Unigene0017044;Unigene0017045;Unigene0034326;Unigene0020674;Unigene0032910;Unigene0001569	Unigene038657	Unigene049588	Unigene008477;Unigene032028;Unigene037647;Unigene037091
group427	27 genes,9 taxas	3	3	3	3	3	3	3	3	3	Unigene000842;Unigene009987;Unigene024132	Unigene0013910;Unigene0024886;Unigene0014619	Unigene003194;Unigene007965;Unigene018163	Unigene0024364;Unigene0031918;Unigene0021168	Unigene038877;Unigene055665;Unigene056389	Unigene0017286;Unigene0020237;Unigene0002603	Unigene024786;Unigene024285;Unigene028424	Unigene045406;Unigene029710;Unigene031805	Unigene008803;Unigene020289;Unigene023431
group428	25 genes,8 taxas	3	1	4	2	3	0	5	3	4	Unigene013826;Unigene025075;Unigene027723	Unigene0030992	Unigene006536;Unigene009316;Unigene017506;Unigene028064	Unigene0029259;Unigene0029790	Unigene035812;Unigene056175;Unigene088128	-	Unigene033220;Unigene018792;Unigene023781;Unigene034098;Unigene034100	Unigene021585;Unigene034624;Unigene045469	Unigene011596;Unigene012065;Unigene012535;Unigene014434
group429	27 genes,9 taxas	4	3	3	3	2	3	3	3	3	Unigene004257;Unigene013240;Unigene014670;Unigene004258	Unigene0021643;Unigene0021644;Unigene0034622	Unigene009844;Unigene010919;Unigene018546	Unigene0018745;Unigene0031086;Unigene0035261	Unigene031615;Unigene060436	Unigene0013430;Unigene0016858;Unigene0027058	Unigene028366;Unigene031748;Unigene042335	Unigene034638;Unigene040980;Unigene046643	Unigene014646;Unigene019849;Unigene033458
group430	31 genes,9 taxas	2	4	3	3	4	3	5	4	3	Unigene004289;Unigene020511	Unigene0021497;Unigene0023771;Unigene0012511;Unigene0018993	Unigene006259;Unigene007809;Unigene003152	Unigene0029168;Unigene0035395;Unigene0031236	Unigene017536;Unigene026654;Unigene033577;Unigene039055	Unigene0013007;Unigene0013766;Unigene0013012	Unigene007020;Unigene007657;Unigene018660;Unigene018661;Unigene025631	Unigene029337;Unigene034324;Unigene040136;Unigene026089	Unigene014733;Unigene017176;Unigene020433
group431	29 genes,9 taxas	2	3	4	3	3	3	5	3	3	Unigene016274;Unigene022190	Unigene0013466;Unigene0026184;Unigene0033238	Unigene006761;Unigene006762;Unigene010770;Unigene016385	Unigene0022911;Unigene0038457;Unigene0039969	Unigene039354;Unigene062509;Unigene052236	Unigene0017382;Unigene0018066;Unigene0025868	Unigene010442;Unigene024062;Unigene024063;Unigene026813;Unigene010441	Unigene043394;Unigene023347;Unigene047722	Unigene015602;Unigene021795;Unigene031809
group432	26 genes,9 taxas	3	3	3	3	4	2	2	3	3	Unigene002330;Unigene008554;Unigene024468	Unigene0015562;Unigene0025198;Unigene0025199	Unigene002397;Unigene011373;Unigene013696	Unigene0019363;Unigene0036936;Unigene0036937	Unigene053653;Unigene056868;Unigene057175;Unigene057177	Unigene0012943;Unigene0018369	Unigene016848;Unigene024765	Unigene030129;Unigene032377;Unigene040584	Unigene017142;Unigene019084;Unigene028539
group433	9 genes,9 taxas	1	1	1	1	1	1	1	1	1	Unigene011199	Unigene0028452	Unigene016736	Unigene0029504	Unigene049699	Unigene0025378	Unigene031297	Unigene036994	Unigene017161
group434	19 genes,9 taxas	2	2	2	3	2	2	2	1	3	Unigene008650;Unigene014310	Unigene0029699;Unigene0029700	Unigene022165;Unigene013046	Unigene0030434;Unigene0009254;Unigene0026173	Unigene048089;Unigene063207	Unigene0020173;Unigene0024875	Unigene030446;Unigene033658	Unigene046380	Unigene017494;Unigene021914;Unigene017493
group435	22 genes,9 taxas	2	2	3	2	3	2	3	2	3	Unigene011667;Unigene007880	Unigene0031127;Unigene0034067	Unigene015002;Unigene006789;Unigene010532	Unigene0041147;Unigene0040255	Unigene065154;Unigene059411;Unigene059414	Unigene0026682;Unigene0026274	Unigene025699;Unigene007562;Unigene007563	Unigene035939;Unigene044386	Unigene017632;Unigene011954;Unigene008616
group436	28 genes,9 taxas	3	4	3	3	2	3	4	3	3	Unigene022280;Unigene010214;Unigene021808	Unigene0024766;Unigene0020923;Unigene0020924;Unigene0013413	Unigene016971;Unigene027635;Unigene012734	Unigene0040716;Unigene0019161;Unigene0029264	Unigene044992;Unigene062559	Unigene0027188;Unigene0012634;Unigene0012633	Unigene004418;Unigene018564;Unigene013258;Unigene013257	Unigene022257;Unigene031176;Unigene039770	Unigene017652;Unigene030353;Unigene000690
group437	26 genes,9 taxas	3	3	3	2	3	3	3	3	3	Unigene002225;Unigene003522;Unigene014207	Unigene0012051;Unigene0012805;Unigene0025042	Unigene010671;Unigene010905;Unigene011160	Unigene0027959;Unigene0031969	Unigene042908;Unigene049768;Unigene016264	Unigene0005159;Unigene0006181;Unigene0023242	Unigene024888;Unigene025940;Unigene028964	Unigene011018;Unigene029681;Unigene037365	Unigene018397;Unigene022434;Unigene022631
group438	25 genes,9 taxas	3	3	3	3	3	1	3	3	3	Unigene021482;Unigene006279;Unigene021733	Unigene0023067;Unigene0023459;Unigene0023460	Unigene008544;Unigene012416;Unigene018141	Unigene0038037;Unigene0034161;Unigene0039372	Unigene054158;Unigene046370;Unigene059151	Unigene0017953	Unigene019355;Unigene007645;Unigene027683	Unigene031876;Unigene034403;Unigene041364	Unigene018433;Unigene021163;Unigene021165
group439	18 genes,9 taxas	2	2	2	2	2	2	2	2	2	Unigene010016;Unigene011044	Unigene0028293;Unigene0017296	Unigene011640;Unigene012804	Unigene0033069;Unigene0024552	Unigene040526;Unigene059998	Unigene0023706;Unigene0012789	Unigene029316;Unigene036362	Unigene042930;Unigene042931	Unigene018750;Unigene037718
group440	18 genes,9 taxas	2	2	2	2	2	2	2	2	2	Unigene008895;Unigene010690	Unigene0017785;Unigene0023513	Unigene014598;Unigene007083	Unigene0036492;Unigene0040754	Unigene054908;Unigene047324	Unigene0013582;Unigene0018832	Unigene032688;Unigene022244	Unigene049157;Unigene038179	Unigene019410;Unigene027991
group441	25 genes,9 taxas	4	2	3	3	3	3	3	2	2	Unigene010098;Unigene027438;Unigene006112;Unigene006113	Unigene0022319;Unigene0024702	Unigene018120;Unigene012933;Unigene016882	Unigene0030757;Unigene0037658;Unigene0019154	Unigene056730;Unigene004248;Unigene055570	Unigene0013421;Unigene0024842;Unigene0017215	Unigene017182;Unigene017872;Unigene059746	Unigene033865;Unigene036328	Unigene019739;Unigene026677
group442	31 genes,9 taxas	3	4	4	3	4	4	3	3	3	Unigene002248;Unigene011435;Unigene012610	Unigene0017328;Unigene0029815;Unigene0033513;Unigene0017327	Unigene006154;Unigene006155;Unigene015842;Unigene027280	Unigene0040652;Unigene0031268;Unigene0027283	Unigene035762;Unigene040774;Unigene060248;Unigene060899	Unigene0016041;Unigene0023256;Unigene0026155;Unigene0023257	Unigene016531;Unigene030144;Unigene032013	Unigene029897;Unigene032654;Unigene046176	Unigene022802;Unigene024461;Unigene027105
group443	15 genes,9 taxas	2	2	2	2	1	2	2	1	1	Unigene010094;Unigene010096	Unigene0027784;Unigene0027785	Unigene010778;Unigene010780	Unigene0036580;Unigene0036581	Unigene057415	Unigene0022607;Unigene0022608	Unigene029334;Unigene029335	Unigene037117	Unigene022847
group444	18 genes,9 taxas	2	2	2	2	2	2	2	2	2	Unigene010963;Unigene023618	Unigene0015782;Unigene0030142	Unigene014863;Unigene015362	Unigene0026190;Unigene0035724	Unigene037202;Unigene067380	Unigene0029512;Unigene0029513	Unigene003608;Unigene036380	Unigene037894;Unigene052526	Unigene024784;Unigene027360
group445	19 genes,9 taxas	2	2	2	3	2	2	2	2	2	Unigene008421;Unigene014783	Unigene0031455;Unigene0031957	Unigene017377;Unigene026007	Unigene0038364;Unigene0038365;Unigene0039903	Unigene056212;Unigene058943	Unigene0026909;Unigene0027769	Unigene025375;Unigene031904	Unigene039558;Unigene041097	Unigene025132;Unigene031506
group446	25 genes,9 taxas	3	2	2	3	4	2	4	3	2	Unigene009686;Unigene009724;Unigene009725	Unigene0007264;Unigene0025331	Unigene000316;Unigene017717	Unigene0024596;Unigene0025060;Unigene0007401	Unigene032229;Unigene037510;Unigene048781;Unigene065839	Unigene0027988;Unigene0036624	Unigene013529;Unigene019207;Unigene028021;Unigene030865	Unigene019730;Unigene034080;Unigene042543	Unigene025231;Unigene025339
group447	29 genes,9 taxas	4	4	3	3	3	3	3	3	3	Unigene005283;Unigene010466;Unigene023244;Unigene001131	Unigene0027498;Unigene0031195;Unigene0006592;Unigene0010028	Unigene013986;Unigene016484;Unigene019038	Unigene0037897;Unigene0040198;Unigene0031932	Unigene059732;Unigene062196;Unigene030766	Unigene0013014;Unigene0027947;Unigene0009227	Unigene004085;Unigene010999;Unigene031783	Unigene045516;Unigene048948;Unigene050135	Unigene027131;Unigene028525;Unigene032564
group448	28 genes,9 taxas	3	3	3	4	2	4	3	3	3	Unigene004322;Unigene010957;Unigene010958	Unigene0011113;Unigene0031599;Unigene0031601	Unigene012761;Unigene015856;Unigene015857	Unigene0019481;Unigene0031128;Unigene0031130;Unigene0019480	Unigene036336;Unigene050354	Unigene0017984;Unigene0025825;Unigene0025827;Unigene0025828	Unigene021750;Unigene021751;Unigene032467	Unigene032787;Unigene035450;Unigene035451	Unigene027682;Unigene027683;Unigene030228
group449	23 genes,9 taxas	2	2	2	4	2	3	4	2	2	Unigene021703;Unigene024070	Unigene0026579;Unigene0026935	Unigene003561;Unigene026266	Unigene0020149;Unigene0024504;Unigene0039877;Unigene0024505	Unigene059086;Unigene061430	Unigene0010557;Unigene0022207;Unigene0010556	Unigene002462;Unigene031115;Unigene035491;Unigene035492	Unigene039314;Unigene047709	Unigene027992;Unigene028717
group450	29 genes,9 taxas	3	4	3	4	4	3	3	2	3	Unigene007774;Unigene012944;Unigene022835	Unigene0010686;Unigene0015965;Unigene0034507;Unigene0034508	Unigene017653;Unigene019122;Unigene019123	Unigene0039570;Unigene0039571;Unigene0039670;Unigene0039671	Unigene036025;Unigene059095;Unigene059096;Unigene061186	Unigene0023590;Unigene0025661;Unigene0025663	Unigene031477;Unigene031478;Unigene031520	Unigene041628;Unigene046413	Unigene028287;Unigene029373;Unigene029374
group451	29 genes,9 taxas	3	3	3	4	4	3	3	3	3	Unigene013265;Unigene017526;Unigene026392	Unigene0013563;Unigene0024752;Unigene0028138	Unigene005205;Unigene010472;Unigene015275	Unigene0039509;Unigene0040462;Unigene0040831;Unigene0039510	Unigene052809;Unigene065245;Unigene065246;Unigene066004	Unigene0024948;Unigene0025627;Unigene0027517	Unigene011326;Unigene019234;Unigene037532	Unigene042936;Unigene046951;Unigene049343	Unigene028914;Unigene030500;Unigene033541
group452	15 genes,9 taxas	1	1	1	2	3	2	2	1	2	Unigene014830	Unigene0034771	Unigene019637	Unigene0021451;Unigene0040565	Unigene064759;Unigene042018;Unigene064760	Unigene0027675;Unigene0027674	Unigene033996;Unigene033997	Unigene048279	Unigene031852;Unigene031851
group453	31 genes,9 taxas	3	4	3	5	3	4	3	3	3	Unigene008181;Unigene009462;Unigene021541	Unigene0028664;Unigene0033636;Unigene0034253;Unigene0018494	Unigene004595;Unigene007888;Unigene009403	Unigene0040567;Unigene0040759;Unigene0041012;Unigene0040569;Unigene0040762	Unigene062312;Unigene062795;Unigene065665	Unigene0018081;Unigene0020724;Unigene0025307;Unigene0018217	Unigene018846;Unigene020088;Unigene032444	Unigene043900;Unigene046688;Unigene049515	Unigene032237;Unigene033908;Unigene033954
group454	24 genes,9 taxas	2	1	1	5	6	2	2	2	3	Unigene015265;Unigene015266	Unigene0034394	Unigene017868	Unigene0022297;Unigene0040921;Unigene0032948;Unigene0040920;Unigene0019530	Unigene050124;Unigene068430;Unigene028799;Unigene047097;Unigene068431;Unigene068434	Unigene0028359;Unigene0028360	Unigene034772;Unigene034773	Unigene044860;Unigene050202	Unigene033296;Unigene033297;Unigene033298
group455	27 genes,9 taxas	3	3	2	4	3	4	2	4	2	Unigene005521;Unigene005813;Unigene007039	Unigene0034250;Unigene0028922;Unigene0028923	Unigene016263;Unigene016226	Unigene0040228;Unigene0036763;Unigene0019038;Unigene0036764	Unigene065709;Unigene063183;Unigene063421	Unigene0008807;Unigene0022048;Unigene0007003;Unigene0002496	Unigene027766;Unigene023892	Unigene048928;Unigene048930;Unigene048932;Unigene048929	Unigene034358;Unigene034360
group456	27 genes,9 taxas	3	3	1	3	4	1	3	4	5	Unigene004336;Unigene002343;Unigene014801	Unigene0015444;Unigene0026549;Unigene0032969	Unigene016241	Unigene0009482;Unigene0036583;Unigene0009481	Unigene066646;Unigene035090;Unigene052679;Unigene052680	Unigene0027755	Unigene037622;Unigene029020;Unigene029019	Unigene051690;Unigene033957;Unigene033484;Unigene051687	Unigene000055;Unigene001934;Unigene034640;Unigene034642;Unigene003449
group457	22 genes,9 taxas	3	3	2	2	2	2	3	2	3	Unigene004068;Unigene013097;Unigene020352	Unigene0034034;Unigene0031178;Unigene0001573	Unigene013555;Unigene000899	Unigene0017991;Unigene0038988	Unigene044015;Unigene059762	Unigene0002623;Unigene0026700	Unigene023786;Unigene018593;Unigene021892	Unigene027688;Unigene035185	Unigene000924;Unigene029318;Unigene030599
group458	23 genes,9 taxas	3	2	3	2	2	2	3	3	3	Unigene017659;Unigene006900;Unigene015475	Unigene0003564;Unigene0034638	Unigene011000;Unigene020055;Unigene020056	Unigene0015902;Unigene0026023	Unigene047328;Unigene067706	Unigene0025290;Unigene0029417	Unigene024587;Unigene039247;Unigene029656	Unigene029029;Unigene038902;Unigene045017	Unigene008556;Unigene016494;Unigene025328
group459	29 genes,9 taxas	5	5	3	4	1	5	1	1	4	Unigene005686;Unigene012275;Unigene024421;Unigene025587;Unigene004375	Unigene0026230;Unigene0024412;Unigene0024413;Unigene0009524;Unigene0009526	Unigene011105;Unigene028639;Unigene007650	Unigene0036327;Unigene0026002;Unigene0026001;Unigene0012607	Unigene066826	Unigene0043752;Unigene0012028;Unigene0002795;Unigene0030256;Unigene0006774	Unigene038954	Unigene050430	Unigene008922;Unigene022328;Unigene039892;Unigene039799
group460	28 genes,9 taxas	3	2	3	4	3	3	3	3	4	Unigene008418;Unigene008419;Unigene002456	Unigene0030735;Unigene0024014	Unigene018536;Unigene018538;Unigene010101	Unigene0027663;Unigene0027664;Unigene0036958;Unigene0057454	Unigene055349;Unigene055350;Unigene042926	Unigene0028085;Unigene0028086;Unigene0014472	Unigene014716;Unigene031960;Unigene017121	Unigene025778;Unigene028221;Unigene030073	Unigene009585;Unigene013314;Unigene015226;Unigene023749
group461	26 genes,9 taxas	4	3	2	3	4	3	2	3	2	Unigene010029;Unigene010030;Unigene002369;Unigene017446	Unigene0027846;Unigene0013784;Unigene0012592	Unigene017298;Unigene011726	Unigene0039071;Unigene0055269;Unigene0003536	Unigene001405;Unigene053640;Unigene024285;Unigene024758	Unigene0023126;Unigene0002172;Unigene0045110	Unigene025779;Unigene027441	Unigene034387;Unigene037720;Unigene056158	Unigene009795;Unigene031786
group462	26 genes,9 taxas	3	2	3	2	4	2	3	4	3	Unigene001854;Unigene008386;Unigene026701	Unigene0022840;Unigene0023585	Unigene013742;Unigene016747;Unigene021726	Unigene0032186;Unigene0021685	Unigene025950;Unigene033688;Unigene036461;Unigene050375	Unigene0004999;Unigene0018940	Unigene019115;Unigene032218;Unigene034050	Unigene024156;Unigene028545;Unigene043735;Unigene043736	Unigene009912;Unigene013471;Unigene014916
group463	28 genes,9 taxas	3	3	3	3	3	3	4	3	3	Unigene005673;Unigene024225;Unigene026882	Unigene0022461;Unigene0031464;Unigene0011964	Unigene003543;Unigene004643;Unigene015215	Unigene0026285;Unigene0029972;Unigene0025017	Unigene032036;Unigene036674;Unigene049748	Unigene0010200;Unigene0014950;Unigene0011570	Unigene019450;Unigene030374;Unigene030375;Unigene057464	Unigene018840;Unigene030174;Unigene032878	Unigene011207;Unigene013290;Unigene014304
group464	26 genes,9 taxas	4	3	3	2	2	2	4	2	4	Unigene005298;Unigene011538;Unigene011539;Unigene026682	Unigene0027868;Unigene0031739;Unigene0028529	Unigene008701;Unigene013140;Unigene021709	Unigene0028397;Unigene0028832	Unigene040366;Unigene043288	Unigene0006866;Unigene0025419	Unigene022750;Unigene024895;Unigene024896;Unigene009757	Unigene022885;Unigene024103	Unigene012334;Unigene017243;Unigene017244;Unigene019445
group465	21 genes,9 taxas	3	3	2	2	2	2	2	2	3	Unigene011565;Unigene007413;Unigene007412	Unigene0025876;Unigene0025877;Unigene0032909	Unigene001840;Unigene014054	Unigene0026547;Unigene0040582	Unigene059276;Unigene066231	Unigene0024392;Unigene0024391	Unigene024485;Unigene034968	Unigene037164;Unigene048889	Unigene012992;Unigene030711;Unigene030712
group466	9 genes,9 taxas	1	1	1	1	1	1	1	1	1	Unigene017157	Unigene0022508	Unigene017703	Unigene0030541	Unigene059225	Unigene0025148	Unigene030509	Unigene032333	Unigene015353
group467	19 genes,9 taxas	2	2	2	2	2	2	3	2	2	Unigene003292;Unigene013018	Unigene0031037;Unigene0031360	Unigene012341;Unigene019319	Unigene0033828;Unigene0036778	Unigene055911;Unigene067060	Unigene0028389;Unigene0028390	Unigene029852;Unigene035474;Unigene035475	Unigene036873;Unigene050986	Unigene016797;Unigene024628
group468	23 genes,9 taxas	4	2	2	2	3	2	3	2	3	Unigene006231;Unigene006232;Unigene008627;Unigene025027	Unigene0031480;Unigene0033826	Unigene004980;Unigene017081	Unigene0033824;Unigene0035295	Unigene047035;Unigene047036;Unigene066816	Unigene0025580;Unigene0028296	Unigene029990;Unigene031161;Unigene019142	Unigene036744;Unigene041841	Unigene017042;Unigene019238;Unigene019239
group469	29 genes,9 taxas	4	3	4	3	3	3	3	3	3	Unigene004482;Unigene016377;Unigene019673;Unigene022767	Unigene0028558;Unigene0033979;Unigene0005518	Unigene008988;Unigene014795;Unigene024428;Unigene021481	Unigene0033138;Unigene0038215;Unigene0017704	Unigene051771;Unigene054502;Unigene056597	Unigene0010261;Unigene0019965;Unigene0018698	Unigene002072;Unigene020513;Unigene030762	Unigene036717;Unigene040086;Unigene044412	Unigene017809;Unigene021805;Unigene024122
group470	22 genes,9 taxas	3	2	2	2	3	3	3	2	2	Unigene003383;Unigene006814;Unigene024419	Unigene0020857;Unigene0029906	Unigene012232;Unigene015185	Unigene0035400;Unigene0024144	Unigene051780;Unigene052366;Unigene052367	Unigene0009507;Unigene0026062;Unigene0026063	Unigene013819;Unigene016911;Unigene031162	Unigene035821;Unigene046062	Unigene017841;Unigene017842
group471	14 genes,9 taxas	1	2	2	1	2	2	1	2	1	Unigene010379	Unigene0031378;Unigene0031379	Unigene012081;Unigene012082	Unigene0034377	Unigene054432;Unigene054434	Unigene0025027;Unigene0025028	Unigene038109	Unigene044296;Unigene044297	Unigene018969
group472	17 genes,9 taxas	2	1	2	2	2	2	2	2	2	Unigene005320;Unigene006115	Unigene0025030	Unigene008269;Unigene017715	Unigene0030899;Unigene0039975	Unigene044002;Unigene053042	Unigene0017576;Unigene0018890	Unigene020209;Unigene028128	Unigene034612;Unigene041563	Unigene018978;Unigene019946
group473	26 genes,9 taxas	3	3	2	3	3	4	3	3	2	Unigene004712;Unigene024417;Unigene026951	Unigene0002134;Unigene0030480;Unigene0030481	Unigene001641;Unigene020546	Unigene0019321;Unigene0040647;Unigene0040648	Unigene033127;Unigene036871;Unigene053333	Unigene0017707;Unigene0018955;Unigene0018956;Unigene0018954	Unigene009640;Unigene022043;Unigene046717	Unigene028173;Unigene032802;Unigene029103	Unigene020455;Unigene026164
group474	19 genes,9 taxas	2	1	3	2	3	2	2	2	2	Unigene004711;Unigene013043	Unigene0027502	Unigene012128;Unigene012129;Unigene017905	Unigene0031802;Unigene0028998	Unigene040496;Unigene040497;Unigene060204	Unigene0019562;Unigene0019561	Unigene017757;Unigene032969	Unigene033417;Unigene037886	Unigene021297;Unigene025369
group475	18 genes,9 taxas	2	2	1	2	3	2	2	2	2	Unigene003201;Unigene005618	Unigene0015686;Unigene0022383	Unigene013760	Unigene0029829;Unigene0030460	Unigene017124;Unigene031490;Unigene034948	Unigene0016870;Unigene0024926	Unigene017800;Unigene030464	Unigene031566;Unigene038792	Unigene024374;Unigene028176
group476	29 genes,9 taxas	2	3	2	3	4	3	4	4	4	Unigene012828;Unigene012830	Unigene0032836;Unigene0032837;Unigene0032839	Unigene017065;Unigene017066	Unigene0024624;Unigene0037245;Unigene0037246	Unigene019810;Unigene026754;Unigene062358;Unigene062359	Unigene0024790;Unigene0024791;Unigene0024792	Unigene008556;Unigene030040;Unigene030041;Unigene048348	Unigene022960;Unigene022961;Unigene031663;Unigene022985	Unigene024476;Unigene024477;Unigene027873;Unigene027874
group477	25 genes,9 taxas	3	3	3	4	2	2	3	2	3	Unigene006893;Unigene014191;Unigene020104	Unigene0020909;Unigene0027841;Unigene0027842	Unigene016020;Unigene016021;Unigene024554	Unigene0027570;Unigene0036222;Unigene0015735;Unigene0036223	Unigene043602;Unigene057926	Unigene0015553;Unigene0019729	Unigene012433;Unigene022984;Unigene022985	Unigene030770;Unigene035805	Unigene025217;Unigene027400;Unigene027401
group478	29 genes,9 taxas	3	4	3	4	4	3	3	3	2	Unigene014562;Unigene024520;Unigene016473	Unigene0016878;Unigene0031260;Unigene0031270;Unigene0031271	Unigene013683;Unigene013684;Unigene014622	Unigene0016638;Unigene0032311;Unigene0033851;Unigene0033853	Unigene047074;Unigene047979;Unigene047981;Unigene067472	Unigene0025917;Unigene0025918;Unigene0025919	Unigene028947;Unigene035939;Unigene035944	Unigene026979;Unigene046830;Unigene046832	Unigene026063;Unigene032229
group479	24 genes,9 taxas	2	3	2	3	3	3	3	2	3	Unigene002359;Unigene008999	Unigene0019977;Unigene0027802;Unigene0027801	Unigene014462;Unigene013772	Unigene0027627;Unigene0033741;Unigene0032658	Unigene038901;Unigene045633;Unigene052438	Unigene0023032;Unigene0023033;Unigene0015201	Unigene011605;Unigene016125;Unigene017041	Unigene030357;Unigene030406	Unigene027223;Unigene028891;Unigene036355
group480	22 genes,9 taxas	2	3	1	3	4	1	3	3	2	Unigene015281;Unigene015284	Unigene0031538;Unigene0031539;Unigene0031540	Unigene016572	Unigene0030769;Unigene0030770;Unigene0030771	Unigene068297;Unigene051147;Unigene031550;Unigene068299	Unigene0027867	Unigene036894;Unigene036896;Unigene036889	Unigene036842;Unigene052696;Unigene052697	Unigene027449;Unigene027450
group481	18 genes,9 taxas	2	2	2	2	2	2	2	2	2	Unigene013218;Unigene013219	Unigene0025359;Unigene0025358	Unigene017562;Unigene017563	Unigene0035750;Unigene0035751	Unigene054452;Unigene054449	Unigene0026243;Unigene0026244	Unigene032369;Unigene032370	Unigene044417;Unigene044421	Unigene027521;Unigene027522
group482	24 genes,9 taxas	3	2	2	3	3	2	4	2	3	Unigene007284;Unigene008049;Unigene022304	Unigene0023684;Unigene0025409	Unigene009418;Unigene017783	Unigene0033527;Unigene0039915;Unigene0039916	Unigene035329;Unigene046006;Unigene062978	Unigene0017436;Unigene0025986	Unigene015111;Unigene015192;Unigene015193;Unigene026693	Unigene043327;Unigene047242	Unigene027665;Unigene027668;Unigene028575
group483	20 genes,9 taxas	2	2	2	3	3	2	2	2	2	Unigene010433;Unigene023786	Unigene0025189;Unigene0029738	Unigene001716;Unigene019433	Unigene0034801;Unigene0036919;Unigene0036920	Unigene064939;Unigene061673;Unigene061672	Unigene0023549;Unigene0023550	Unigene021720;Unigene033335	Unigene045949;Unigene047673	Unigene028200;Unigene033510
group484	18 genes,9 taxas	2	2	2	2	2	2	2	2	2	Unigene015073;Unigene015074	Unigene0023104;Unigene0019499	Unigene019106;Unigene019108	Unigene0034651;Unigene0034653	Unigene058447;Unigene058448	Unigene0024264;Unigene0010725	Unigene029462;Unigene029463	Unigene045211;Unigene034221	Unigene029468;Unigene029469
group485	29 genes,9 taxas	5	4	4	5	2	5	2	1	1	Unigene011164;Unigene021815;Unigene005097;Unigene019375;Unigene004568	Unigene0001769;Unigene0021469;Unigene0021470;Unigene0021471	Unigene002850;Unigene011613;Unigene026431;Unigene021363	Unigene0012259;Unigene0033253;Unigene0033254;Unigene0033255;Unigene0006791	Unigene068189;Unigene068190	Unigene0001712;Unigene0043199;Unigene0003804;Unigene0002836;Unigene0035211	Unigene032276;Unigene063423	Unigene051763	Unigene030061
group486	20 genes,9 taxas	4	2	2	2	2	2	2	2	2	Unigene001979;Unigene001980;Unigene015390;Unigene015393	Unigene0028272;Unigene0032478	Unigene011506;Unigene012560	Unigene0037192;Unigene0036147	Unigene044749;Unigene050230	Unigene0022468;Unigene0029798	Unigene029551;Unigene037734	Unigene045476;Unigene051799	Unigene030320;Unigene034758
group487	10 genes,9 taxas	1	2	1	1	1	1	1	1	1	Unigene012992	Unigene0025581;Unigene0025582	Unigene004925	Unigene0038874	Unigene063544	Unigene0020356	Unigene031861	Unigene046546	Unigene031152
group488	19 genes,9 taxas	2	2	3	1	3	2	2	2	2	Unigene013708;Unigene013709	Unigene0033461;Unigene0033462	Unigene011626;Unigene012860;Unigene015953	Unigene0040733	Unigene026773;Unigene031241;Unigene059510	Unigene0003735;Unigene0024658	Unigene025130;Unigene026564	Unigene048821;Unigene048822	Unigene031818;Unigene031819
group489	18 genes,9 taxas	2	2	2	2	2	2	2	2	2	Unigene016139;Unigene016141	Unigene0035216;Unigene0024657	Unigene020001;Unigene019871	Unigene0041352;Unigene0032436	Unigene068108;Unigene052151	Unigene0029790;Unigene0029162	Unigene039605;Unigene039603	Unigene042956;Unigene051328	Unigene033799;Unigene034610
group490	9 genes,9 taxas	1	1	1	1	1	1	1	1	1	Unigene012561	Unigene0034097	Unigene015533	Unigene0040558	Unigene066820	Unigene0027237	Unigene021887	Unigene048298	Unigene035353
group491	25 genes,8 taxas	0	4	1	4	4	2	4	4	2	-	Unigene0003868;Unigene0022504;Unigene0015316;Unigene0014469	Unigene027023	Unigene0004698;Unigene0024424;Unigene0008691;Unigene0022367	Unigene040899;Unigene043731;Unigene052016;Unigene015637	Unigene0012262;Unigene0031364	Unigene012841;Unigene012842;Unigene017853;Unigene034787	Unigene003040;Unigene024819;Unigene053670;Unigene022853	Unigene036779;Unigene037377
group492	3 genes,3 taxas	0	1	0	1	0	0	0	1	0	-	Unigene0020237	-	Unigene0033923	-	-	-	Unigene039571	-
group493	29 genes,8 taxas	0	6	2	6	3	5	3	1	3	-	Unigene0006355;Unigene0021453;Unigene0006353;Unigene0045750;Unigene0006235;Unigene0006354	Unigene027092;Unigene027451	Unigene0050486;Unigene0013636;Unigene0003392;Unigene0045566;Unigene0048242;Unigene0045677	Unigene030794;Unigene036527;Unigene019034	Unigene0006651;Unigene0041748;Unigene0040009;Unigene0002860;Unigene0006652	Unigene017330;Unigene003783;Unigene053937	Unigene044616	Unigene001810;Unigene005511;Unigene007469
group494	23 genes,9 taxas	3	3	3	2	3	3	1	1	4	Unigene002110;Unigene027990;Unigene003127	Unigene0013244;Unigene0017413;Unigene0001145	Unigene022552;Unigene007248;Unigene022950	Unigene0033609;Unigene0033610	Unigene063645;Unigene063647;Unigene063646	Unigene0043965;Unigene0032246;Unigene0036888	Unigene036173	Unigene051217	Unigene002829;Unigene037160;Unigene002168;Unigene037016
group495	30 genes,9 taxas	3	3	4	4	3	4	3	3	3	Unigene006258;Unigene013331;Unigene022138	Unigene0012893;Unigene0014462;Unigene0033013	Unigene000894;Unigene014299;Unigene026263;Unigene001495	Unigene0029439;Unigene0009335;Unigene0016916;Unigene0039878	Unigene030980;Unigene031842;Unigene062872	Unigene0012539;Unigene0000569;Unigene0025531;Unigene0012540	Unigene020838;Unigene014234;Unigene025084	Unigene022029;Unigene034395;Unigene051645	Unigene003769;Unigene011373;Unigene033907
group496	27 genes,9 taxas	2	3	2	3	4	3	4	3	3	Unigene006960;Unigene021630	Unigene0024333;Unigene0024332;Unigene0032947	Unigene010668;Unigene013067	Unigene0039015;Unigene0039017;Unigene0036072	Unigene037358;Unigene061529;Unigene063430;Unigene063428	Unigene0017311;Unigene0012515;Unigene0012043	Unigene058499;Unigene024949;Unigene033495;Unigene004321	Unigene027083;Unigene038502;Unigene043140	Unigene004771;Unigene014065;Unigene032859
group497	10 genes,9 taxas	2	1	1	1	1	1	1	1	1	Unigene001422;Unigene001423	Unigene0017344	Unigene004255	Unigene0034187	Unigene053869	Unigene0026841	Unigene032150	Unigene033202	Unigene009166
group498	18 genes,9 taxas	2	2	2	2	2	2	2	2	2	Unigene012748;Unigene017045	Unigene0015650;Unigene0027330	Unigene010187;Unigene010948	Unigene0033782;Unigene0038300	Unigene036417;Unigene042694	Unigene0019066;Unigene0024825	Unigene011567;Unigene033730	Unigene032037;Unigene036915	Unigene009640;Unigene022023
group499	20 genes,9 taxas	2	2	2	2	4	2	2	2	2	Unigene009625;Unigene010990	Unigene0020133;Unigene0029884	Unigene002792;Unigene021761	Unigene0037837;Unigene0038650	Unigene060492;Unigene061023;Unigene061024;Unigene060491	Unigene0022248;Unigene0029418	Unigene014147;Unigene021416	Unigene043841;Unigene044158	Unigene009688;Unigene032994
group500	20 genes,9 taxas	2	2	2	2	2	3	2	2	3	Unigene019835;Unigene027188	Unigene0034368;Unigene0034369	Unigene015160;Unigene015418	Unigene0034874;Unigene0034875	Unigene059093;Unigene060394	Unigene0019569;Unigene0019567;Unigene0019568	Unigene029971;Unigene036254	Unigene047540;Unigene048667	Unigene010221;Unigene029411;Unigene012257
group501	17 genes,9 taxas	2	2	2	2	2	1	2	2	2	Unigene002682;Unigene025139	Unigene0011312;Unigene0012021	Unigene013006;Unigene019421	Unigene0034771;Unigene0005351	Unigene016098;Unigene043187	Unigene0028929	Unigene026296;Unigene034170	Unigene026791;Unigene033739	Unigene011016;Unigene021336
group502	25 genes,9 taxas	3	2	3	2	4	2	3	3	3	Unigene009964;Unigene010985;Unigene013524	Unigene0017942;Unigene0034714	Unigene008657;Unigene008659;Unigene013221	Unigene0032016;Unigene0036082	Unigene042752;Unigene055107;Unigene042753;Unigene055108	Unigene0026198;Unigene0026199	Unigene033856;Unigene033857;Unigene029645	Unigene045759;Unigene031434;Unigene031436	Unigene011057;Unigene021011;Unigene038071
group503	18 genes,9 taxas	2	2	2	2	2	2	2	2	2	Unigene007418;Unigene008234	Unigene0027936;Unigene0017317	Unigene007678;Unigene015531	Unigene0035989;Unigene0040256	Unigene030867;Unigene043609	Unigene0015806;Unigene0016340	Unigene024200;Unigene035980	Unigene046714;Unigene037250	Unigene011617;Unigene031493
group504	19 genes,9 taxas	2	2	2	2	2	2	2	2	3	Unigene014185;Unigene014184	Unigene0026976;Unigene0026977	Unigene014890;Unigene014892	Unigene0031768;Unigene0031771	Unigene046860;Unigene046859	Unigene0023929;Unigene0023928	Unigene033058;Unigene033059	Unigene039457;Unigene039458	Unigene014639;Unigene024794;Unigene012401
group505	31 genes,9 taxas	4	4	4	4	3	3	3	3	3	Unigene027267;Unigene025118;Unigene020223;Unigene020399	Unigene0016441;Unigene0026047;Unigene0023453;Unigene0016442	Unigene014297;Unigene003945;Unigene025889;Unigene027861	Unigene0018571;Unigene0018572;Unigene0028486;Unigene0030604	Unigene046695;Unigene051318;Unigene044323	Unigene0014168;Unigene0042873;Unigene0010363	Unigene003488;Unigene023667;Unigene023097	Unigene031811;Unigene034643;Unigene038433	Unigene015657;Unigene021170;Unigene023329
group506	21 genes,9 taxas	3	2	2	3	2	2	3	2	2	Unigene014009;Unigene014010;Unigene020764	Unigene0027420;Unigene0033438	Unigene016579;Unigene019247	Unigene0021997;Unigene0036227;Unigene0036228	Unigene041373;Unigene061480	Unigene0011213;Unigene0024610	Unigene014117;Unigene031091;Unigene031092	Unigene036917;Unigene041224	Unigene015819;Unigene031979
group507	23 genes,9 taxas	3	3	1	3	4	2	3	3	1	Unigene010027;Unigene010314;Unigene016813	Unigene0030529;Unigene0030530;Unigene0015517	Unigene015331	Unigene0036292;Unigene0036293;Unigene0039404	Unigene057613;Unigene059440;Unigene061599;Unigene061600	Unigene0026620;Unigene0014605	Unigene012799;Unigene022500;Unigene017279	Unigene028737;Unigene032046;Unigene049975	Unigene017318
group508	24 genes,9 taxas	3	3	3	2	3	3	3	2	2	Unigene013477;Unigene023935;Unigene013476	Unigene0009844;Unigene0024736;Unigene0024735	Unigene015267;Unigene017009;Unigene015268	Unigene0032010;Unigene0037771	Unigene042845;Unigene045427;Unigene064067	Unigene0022272;Unigene0038952;Unigene0022271	Unigene020458;Unigene033849;Unigene052474	Unigene019262;Unigene038903	Unigene017760;Unigene023286
group509	10 genes,9 taxas	1	1	1	1	1	1	1	1	2	Unigene012210	Unigene0032165	Unigene015588	Unigene0028632	Unigene063994	Unigene0020087	Unigene032922	Unigene047361	Unigene017980;Unigene017979
group510	27 genes,9 taxas	4	3	2	4	3	3	3	2	3	Unigene026212;Unigene023772;Unigene002051;Unigene028264	Unigene0027105;Unigene0029777;Unigene0029773	Unigene002874;Unigene017004	Unigene0038230;Unigene0032903;Unigene0032902;Unigene0032904	Unigene047667;Unigene063921;Unigene063920	Unigene0043897;Unigene0034715;Unigene0007031	Unigene027247;Unigene027248;Unigene027246	Unigene041445;Unigene048676	Unigene018242;Unigene030236;Unigene030237
group511	27 genes,9 taxas	3	3	3	3	3	3	3	3	3	Unigene013495;Unigene018200;Unigene021685	Unigene0025551;Unigene0026090;Unigene0016371	Unigene013068;Unigene014083;Unigene015304	Unigene0025778;Unigene0039507;Unigene0039508	Unigene042975;Unigene044790;Unigene048165	Unigene0003377;Unigene0010552;Unigene0005593	Unigene026630;Unigene027316;Unigene027721	Unigene026492;Unigene032366;Unigene032821	Unigene018282;Unigene023975;Unigene025636
group512	19 genes,9 taxas	2	2	2	2	3	2	2	2	2	Unigene014601;Unigene014602	Unigene0034397;Unigene0034398	Unigene020097;Unigene020098	Unigene0027687;Unigene0038705	Unigene059964;Unigene058370;Unigene058371	Unigene0026489;Unigene0026492	Unigene033178;Unigene053997	Unigene048073;Unigene050420	Unigene020393;Unigene027749
group513	20 genes,9 taxas	2	2	2	2	3	2	3	2	2	Unigene011234;Unigene026547	Unigene0009838;Unigene0017281	Unigene014906;Unigene018647	Unigene0027935;Unigene0037213	Unigene051983;Unigene065329;Unigene065330	Unigene0004866;Unigene0028646	Unigene011726;Unigene011727;Unigene036899	Unigene029201;Unigene043258	Unigene020942;Unigene026357
group514	18 genes,9 taxas	2	2	2	2	2	2	2	2	2	Unigene000206;Unigene008415	Unigene0028826;Unigene0033081	Unigene007547;Unigene017756	Unigene0036696;Unigene0038880	Unigene052355;Unigene065755	Unigene0020399;Unigene0024017	Unigene025702;Unigene033353	Unigene049392;Unigene037747	Unigene021280;Unigene032204
group515	18 genes,9 taxas	1	2	2	2	2	2	2	2	3	Unigene022306	Unigene0026216;Unigene0025234	Unigene009372;Unigene013036	Unigene0036843;Unigene0031079	Unigene059060;Unigene052410	Unigene0017050;Unigene0019902	Unigene032004;Unigene033054	Unigene045362;Unigene040990	Unigene021994;Unigene026865;Unigene021993
group516	11 genes,9 taxas	1	1	1	2	1	1	2	1	1	Unigene011152	Unigene0032483	Unigene018206	Unigene0026125;Unigene0029563	Unigene057306	Unigene0024722	Unigene036989;Unigene036988	Unigene038748	Unigene022666
group517	10 genes,9 taxas	2	1	1	1	1	1	1	1	1	Unigene003179;Unigene003180	Unigene0015269	Unigene011033	Unigene0022666	Unigene061113	Unigene0025269	Unigene029895	Unigene047451	Unigene023882
group518	20 genes,9 taxas	2	2	2	3	2	2	3	2	2	Unigene011066;Unigene013155	Unigene0032278;Unigene0032799	Unigene004656;Unigene018434	Unigene0039136;Unigene0039140;Unigene0039243	Unigene045605;Unigene063823	Unigene0015762;Unigene0024607	Unigene010188;Unigene010189;Unigene015444	Unigene048332;Unigene049620	Unigene024083;Unigene024702
group519	10 genes,9 taxas	1	1	1	1	2	1	1	1	1	Unigene013455	Unigene0031968	Unigene018300	Unigene0037264	Unigene063811;Unigene063812	Unigene0026551	Unigene037682	Unigene041300	Unigene024847
group520	30 genes,9 taxas	2	4	4	5	3	8	2	1	1	Unigene024756;Unigene005821	Unigene0010187;Unigene0011673;Unigene0011674;Unigene0044638	Unigene020689;Unigene021223;Unigene007369;Unigene022613	Unigene0013894;Unigene0014888;Unigene0013893;Unigene0015173;Unigene0015174	Unigene021190;Unigene026099;Unigene029854	Unigene0009369;Unigene0007254;Unigene0007501;Unigene0003118;Unigene0007503;Unigene0003117;Unigene0007502;Unigene0040992	Unigene000557;Unigene017844	Unigene045023	Unigene025903
group521	20 genes,9 taxas	2	3	2	2	2	3	2	2	2	Unigene007798;Unigene010169	Unigene0032337;Unigene0032338;Unigene0032339	Unigene014215;Unigene014216	Unigene0041057;Unigene0035508	Unigene062216;Unigene062498	Unigene0023083;Unigene0023081;Unigene0023084	Unigene029738;Unigene035323	Unigene034877;Unigene045546	Unigene027157;Unigene027158
group522	23 genes,8 taxas	2	0	4	1	3	2	4	3	4	Unigene015746;Unigene015745	-	Unigene020492;Unigene018459;Unigene014628;Unigene020374	Unigene0031075	Unigene057121;Unigene034547;Unigene068481	Unigene0030144;Unigene0023211	Unigene038325;Unigene036589;Unigene036587;Unigene036581	Unigene039707;Unigene052749;Unigene017718	Unigene027620;Unigene034476;Unigene024076;Unigene030611
group523	26 genes,9 taxas	3	3	3	2	3	3	3	3	3	Unigene002389;Unigene013994;Unigene017420	Unigene0021233;Unigene0023333;Unigene0030074	Unigene005073;Unigene015625;Unigene018731	Unigene0025916;Unigene0027972	Unigene030618;Unigene037286;Unigene051626	Unigene0024552;Unigene0025722;Unigene0040814	Unigene026878;Unigene027380;Unigene035303	Unigene027265;Unigene040852;Unigene048869	Unigene027729;Unigene027872;Unigene029172
group524	30 genes,9 taxas	3	4	3	4	3	4	3	3	3	Unigene000337;Unigene003546;Unigene021709	Unigene0018174;Unigene0020665;Unigene0031406;Unigene0031407	Unigene000300;Unigene016035;Unigene016985	Unigene0036002;Unigene0036004;Unigene0039623;Unigene0028439	Unigene044704;Unigene060207;Unigene062194	Unigene0011090;Unigene0024736;Unigene0003274;Unigene0021788	Unigene010125;Unigene027420;Unigene030293	Unigene029953;Unigene033933;Unigene046613	Unigene029162;Unigene029163;Unigene030586
group525	21 genes,9 taxas	3	3	2	3	2	2	2	2	2	Unigene006413;Unigene012246;Unigene008351	Unigene0030367;Unigene0031397;Unigene0031398	Unigene014589;Unigene019191	Unigene0035565;Unigene0038097;Unigene0035570	Unigene063446;Unigene062596	Unigene0028329;Unigene0028330	Unigene021566;Unigene037524	Unigene038993;Unigene045423	Unigene029497;Unigene029557
group526	20 genes,9 taxas	1	2	1	3	5	2	2	2	2	Unigene015365	Unigene0035327;Unigene0035328	Unigene019866	Unigene0039716;Unigene0040767;Unigene0039715	Unigene068376;Unigene068378;Unigene068379;Unigene028314;Unigene029721	Unigene0029587;Unigene0029581	Unigene037443;Unigene005526	Unigene048598;Unigene051493	Unigene034701;Unigene034702
group527	22 genes,9 taxas	1	2	2	2	6	2	2	3	2	Unigene014513	Unigene0035178;Unigene0035456	Unigene020335;Unigene017032	Unigene0028417;Unigene0028219	Unigene031508;Unigene031504;Unigene034090;Unigene031515;Unigene068792;Unigene064918	Unigene0029399;Unigene0030097	Unigene034340;Unigene033583	Unigene050527;Unigene053410;Unigene033178	Unigene034634;Unigene033074
group528	10 genes,8 taxas	2	0	1	1	1	1	2	1	1	Unigene014768;Unigene014769	-	Unigene019674	Unigene0038889	Unigene058986	Unigene0028381	Unigene036128;Unigene036129	Unigene042677	Unigene018847
group529	28 genes,9 taxas	2	2	4	3	3	4	4	3	3	Unigene007674;Unigene019740	Unigene0022241;Unigene0007009	Unigene005404;Unigene000058;Unigene021908;Unigene028345	Unigene0034941;Unigene0019265;Unigene0020688	Unigene033846;Unigene052096;Unigene033845	Unigene0015246;Unigene0005039;Unigene0015245;Unigene0000068	Unigene028649;Unigene031533;Unigene031534;Unigene022189	Unigene047002;Unigene047004;Unigene047005	Unigene001401;Unigene009937;Unigene012977
group530	25 genes,9 taxas	2	4	3	3	2	4	2	2	3	Unigene010495;Unigene022599	Unigene0042336;Unigene0010093;Unigene0018457;Unigene0037883	Unigene009261;Unigene025119;Unigene001248	Unigene0008883;Unigene0027275;Unigene0028009	Unigene049764;Unigene059062	Unigene0001437;Unigene0024275;Unigene0032277;Unigene0006004	Unigene024416;Unigene032303	Unigene047996;Unigene049784	Unigene002401;Unigene009459;Unigene031742
group531	24 genes,9 taxas	3	3	3	3	2	2	3	2	3	Unigene003725;Unigene011277;Unigene011278	Unigene0004721;Unigene0031536;Unigene0031537	Unigene009094;Unigene012057;Unigene018427	Unigene0019301;Unigene0035122;Unigene0020013	Unigene032167;Unigene051911	Unigene0004981;Unigene0028752	Unigene025866;Unigene035353;Unigene035354	Unigene024855;Unigene038796	Unigene003438;Unigene027890;Unigene027893
group532	30 genes,9 taxas	4	2	3	3	4	3	4	3	4	Unigene013351;Unigene017493;Unigene022392;Unigene027174	Unigene0032334;Unigene0033277	Unigene014728;Unigene015214;Unigene019335	Unigene0039295;Unigene0039383;Unigene0039750	Unigene045596;Unigene062260;Unigene063017;Unigene045597	Unigene0014256;Unigene0025288;Unigene0008178	Unigene000436;Unigene017448;Unigene036120;Unigene000437	Unigene049772;Unigene050555;Unigene009142	Unigene009664;Unigene025230;Unigene034666;Unigene034668
group533	19 genes,9 taxas	2	2	3	2	2	2	2	2	2	Unigene022709;Unigene004331	Unigene0020016;Unigene0029575	Unigene002870;Unigene002871;Unigene004097	Unigene0021507;Unigene0038190	Unigene059363;Unigene061701	Unigene0025383;Unigene0026665	Unigene017125;Unigene002370	Unigene033809;Unigene047691	Unigene011042;Unigene030931
group534	16 genes,9 taxas	2	1	2	1	2	2	2	2	2	Unigene004590;Unigene004591	Unigene0024038	Unigene012226;Unigene013607	Unigene0029430	Unigene052534;Unigene052535	Unigene0020780;Unigene0020779	Unigene029659;Unigene016655	Unigene016893;Unigene038515	Unigene012044;Unigene009577
group535	18 genes,9 taxas	2	2	2	2	2	1	2	3	2	Unigene004025;Unigene022327	Unigene0025984;Unigene0018783	Unigene013077;Unigene017676	Unigene0034347;Unigene0034937	Unigene048223;Unigene048236	Unigene0026140	Unigene028778;Unigene036898	Unigene036942;Unigene017725;Unigene036941	Unigene012172;Unigene017737
group536	27 genes,9 taxas	3	3	3	3	3	3	3	3	3	Unigene022076;Unigene001885;Unigene004742	Unigene0014008;Unigene0024402;Unigene0024403	Unigene015873;Unigene015872;Unigene019621	Unigene0023330;Unigene0033307;Unigene0033306	Unigene030741;Unigene032094;Unigene043844	Unigene0029669;Unigene0029670;Unigene0023368	Unigene027748;Unigene029679;Unigene035195	Unigene023295;Unigene037063;Unigene041942	Unigene012281;Unigene021467;Unigene028322
group537	25 genes,9 taxas	3	2	2	2	3	2	3	4	4	Unigene006147;Unigene007281;Unigene024092	Unigene0010910;Unigene0020439	Unigene010481;Unigene014344	Unigene0013041;Unigene0028827	Unigene035761;Unigene043389;Unigene046874	Unigene0008065;Unigene0014821	Unigene019210;Unigene026794;Unigene029713	Unigene032422;Unigene041232;Unigene013068;Unigene038300	Unigene012887;Unigene019045;Unigene020081;Unigene024091
group538	19 genes,9 taxas	2	2	2	2	2	2	3	2	2	Unigene027799;Unigene012066	Unigene0028843;Unigene0028844	Unigene006741;Unigene018160	Unigene0033785;Unigene0033786	Unigene034319;Unigene055275	Unigene0026087;Unigene0022785	Unigene013507;Unigene013508;Unigene038836	Unigene035215;Unigene045700	Unigene014400;Unigene022909
group539	15 genes,9 taxas	2	1	2	1	2	1	2	2	2	Unigene001287;Unigene013649	Unigene0026494	Unigene016118;Unigene016120	Unigene0034171	Unigene037868;Unigene056229	Unigene0020220	Unigene031669;Unigene027581	Unigene033380;Unigene035179	Unigene015006;Unigene009402
group540	27 genes,9 taxas	4	2	3	2	4	2	4	4	2	Unigene012915;Unigene020692;Unigene017673;Unigene003865	Unigene0020916;Unigene0027491	Unigene012684;Unigene026669;Unigene008327	Unigene0026619;Unigene0026618	Unigene031787;Unigene053806;Unigene034311;Unigene032645	Unigene0008623;Unigene0014229	Unigene015397;Unigene037695;Unigene047966;Unigene017246	Unigene029024;Unigene031242;Unigene048887;Unigene027432	Unigene015011;Unigene018885
group541	25 genes,9 taxas	2	3	2	3	2	4	3	3	3	Unigene008160;Unigene021760	Unigene0012022;Unigene0020553;Unigene0027781	Unigene006583;Unigene014236	Unigene0022134;Unigene0025726;Unigene0028981	Unigene035150;Unigene039549	Unigene0020651;Unigene0023394;Unigene0025698;Unigene0025694	Unigene016258;Unigene021765;Unigene030864	Unigene012278;Unigene032928;Unigene049839	Unigene015158;Unigene020241;Unigene023931
group542	20 genes,9 taxas	2	2	2	3	2	3	2	2	2	Unigene017937;Unigene026680	Unigene0032751;Unigene0033537	Unigene012638;Unigene019489	Unigene0034099;Unigene0024964;Unigene0024963	Unigene059275;Unigene063543	Unigene0026162;Unigene0043941;Unigene0012588	Unigene029749;Unigene037747	Unigene027078;Unigene039620	Unigene015204;Unigene033177
group543	24 genes,9 taxas	3	2	3	2	3	2	3	3	3	Unigene004835;Unigene005353;Unigene017795	Unigene0020976;Unigene0030463	Unigene009612;Unigene014926;Unigene015369	Unigene0024304;Unigene0032398	Unigene033655;Unigene043761;Unigene055130	Unigene0018545;Unigene0021861	Unigene001414;Unigene019827;Unigene030231	Unigene032561;Unigene043446;Unigene044936	Unigene016286;Unigene022226;Unigene026223
group544	17 genes,9 taxas	3	2	2	2	2	1	2	2	1	Unigene006643;Unigene006644;Unigene022131	Unigene0014234;Unigene0014235	Unigene015514;Unigene011009	Unigene0029994;Unigene0029995	Unigene055626;Unigene055627	Unigene0017350	Unigene012084;Unigene022169	Unigene046579;Unigene046580	Unigene017317
group545	22 genes,9 taxas	3	3	3	1	3	2	2	2	3	Unigene011916;Unigene011918;Unigene012872	Unigene0026766;Unigene0028481;Unigene0028482	Unigene008439;Unigene018924;Unigene018926	Unigene0039788	Unigene055205;Unigene059396;Unigene059398	Unigene0022912;Unigene0023703	Unigene033858;Unigene037676	Unigene027938;Unigene045104	Unigene017521;Unigene029720;Unigene030946
group546	20 genes,9 taxas	3	2	3	2	2	2	2	2	2	Unigene014425;Unigene012111;Unigene012109	Unigene0022180;Unigene0023103	Unigene018023;Unigene013332;Unigene013330	Unigene0033891;Unigene0036771	Unigene057913;Unigene051455	Unigene0023309;Unigene0023429	Unigene025079;Unigene013277	Unigene041334;Unigene044639	Unigene017616;Unigene026522
group547	15 genes,9 taxas	3	1	2	2	1	1	1	2	2	Unigene002883;Unigene022128;Unigene002882	Unigene0022753	Unigene015094;Unigene018348	Unigene0028942;Unigene0028941	Unigene064322	Unigene0023168	Unigene028956	Unigene050790;Unigene050791	Unigene017812;Unigene004762
group548	25 genes,9 taxas	3	3	2	3	3	3	3	3	2	Unigene015135;Unigene018093;Unigene020879	Unigene0028033;Unigene0013665;Unigene0017284	Unigene019051;Unigene023392	Unigene0033864;Unigene0034685;Unigene0023561	Unigene062293;Unigene041136;Unigene041924	Unigene0025807;Unigene0005077;Unigene0021814	Unigene037794;Unigene019917;Unigene027466	Unigene000429;Unigene040327;Unigene051221	Unigene021182;Unigene024914
group549	14 genes,9 taxas	1	2	1	2	2	1	2	2	1	Unigene014153	Unigene0031819;Unigene0031820	Unigene017252	Unigene0038910;Unigene0038911	Unigene053011;Unigene042226	Unigene0025741	Unigene032049;Unigene032048	Unigene045321;Unigene045323	Unigene023100
group550	14 genes,9 taxas	2	1	1	1	2	2	2	1	2	Unigene013188;Unigene013189	Unigene0024127	Unigene017357	Unigene0025833	Unigene031434;Unigene054184	Unigene0020876;Unigene0017108	Unigene029051;Unigene029053	Unigene027309	Unigene023549;Unigene023550
group551	21 genes,9 taxas	4	2	3	2	2	2	2	2	2	Unigene004108;Unigene004109;Unigene005028;Unigene005029	Unigene0019558;Unigene0026907	Unigene004743;Unigene004744;Unigene016800	Unigene0037045;Unigene0037329	Unigene051232;Unigene060898	Unigene0009231;Unigene0023985	Unigene031173;Unigene032286	Unigene035818;Unigene046794	Unigene024282;Unigene027830
group552	21 genes,9 taxas	4	2	3	2	2	2	2	2	2	Unigene006869;Unigene006870;Unigene006871;Unigene016035	Unigene0023414;Unigene0034420	Unigene008408;Unigene008409;Unigene021916	Unigene0041221;Unigene0036218	Unigene052727;Unigene063298	Unigene0015187;Unigene0012779	Unigene019919;Unigene032171	Unigene034234;Unigene035732	Unigene025473;Unigene029022
group553	21 genes,9 taxas	2	3	2	3	2	3	2	2	2	Unigene010863;Unigene020070	Unigene0029580;Unigene0027068;Unigene0027069	Unigene019515;Unigene018988	Unigene0040177;Unigene0026766;Unigene0026767	Unigene062522;Unigene059354	Unigene0017686;Unigene0022853;Unigene0045176	Unigene025396;Unigene034256	Unigene045828;Unigene046372	Unigene026211;Unigene031001
group554	10 genes,9 taxas	1	1	2	1	1	1	1	1	1	Unigene002480	Unigene0031203	Unigene005155;Unigene005156	Unigene0038708	Unigene065654	Unigene0021249	Unigene036876	Unigene047194	Unigene027432
group555	11 genes,9 taxas	2	1	1	1	2	1	1	1	1	Unigene002260;Unigene002261	Unigene0025118	Unigene015072	Unigene0037393	Unigene060926;Unigene060925	Unigene0019586	Unigene019782	Unigene047218	Unigene027474
group556	10 genes,9 taxas	1	1	1	1	2	1	1	1	1	Unigene012810	Unigene0033015	Unigene013238	Unigene0037796	Unigene065847;Unigene065849	Unigene0009973	Unigene027613	Unigene047891	Unigene028810
group557	20 genes,9 taxas	2	2	2	2	3	1	4	2	2	Unigene003109;Unigene022116	Unigene0017913;Unigene0021298	Unigene010665;Unigene019718	Unigene0035196;Unigene0040433	Unigene065629;Unigene062744;Unigene062745	Unigene0028108	Unigene011889;Unigene037421;Unigene037422;Unigene037423	Unigene047140;Unigene049637	Unigene030868;Unigene032666
group558	18 genes,9 taxas	2	2	2	2	2	2	2	2	2	Unigene010174;Unigene010175	Unigene0027392;Unigene0027393	Unigene014061;Unigene014063	Unigene0031684;Unigene0031685	Unigene060046;Unigene060047	Unigene0018646;Unigene0018647	Unigene024690;Unigene024692	Unigene033921;Unigene033922	Unigene031036;Unigene031038
group559	21 genes,9 taxas	3	2	2	2	2	3	2	2	3	Unigene009299;Unigene009297;Unigene009729	Unigene0033553;Unigene0023772	Unigene008163;Unigene015101	Unigene0036097;Unigene0029684	Unigene064772;Unigene048538	Unigene0039249;Unigene0041376;Unigene0023544	Unigene020868;Unigene017364	Unigene045480;Unigene048082	Unigene031788;Unigene003996;Unigene004399
group560	13 genes,9 taxas	1	2	1	1	2	1	2	2	1	Unigene014754	Unigene0035388;Unigene0035387	Unigene019479	Unigene0040840	Unigene062642;Unigene062651	Unigene0029483	Unigene039250;Unigene035202	Unigene052661;Unigene052659	Unigene031866
group561	25 genes,9 taxas	2	4	3	3	2	3	3	2	3	Unigene006022;Unigene011195	Unigene0033962;Unigene0033963;Unigene0026292;Unigene0026290	Unigene019830;Unigene008339;Unigene017265	Unigene0037703;Unigene0028782;Unigene0058023	Unigene048307;Unigene066921	Unigene0021902;Unigene0025582;Unigene0002357	Unigene013293;Unigene032673;Unigene032672	Unigene038320;Unigene051016	Unigene032017;Unigene034397;Unigene034398
group562	17 genes,9 taxas	2	2	2	2	2	2	2	2	1	Unigene002314;Unigene011735	Unigene0018286;Unigene0018860	Unigene011860;Unigene013246	Unigene0036268;Unigene0019051	Unigene046513;Unigene057361	Unigene0028600;Unigene0021048	Unigene033461;Unigene033464	Unigene031984;Unigene042174	Unigene032660
group563	18 genes,9 taxas	1	3	2	3	2	2	1	2	2	Unigene014758	Unigene0029426;Unigene0029427;Unigene0023165	Unigene019833;Unigene019834	Unigene0036989;Unigene0036990;Unigene0019421	Unigene048103;Unigene060315	Unigene0028193;Unigene0028194	Unigene034768	Unigene043466;Unigene043468	Unigene032946;Unigene032947
group564	18 genes,8 taxas	0	3	3	2	4	2	1	2	1	-	Unigene0046107;Unigene0017669;Unigene0031180	Unigene000825;Unigene005641;Unigene007215	Unigene0029144;Unigene0024779	Unigene029218;Unigene032284;Unigene025809;Unigene067262	Unigene0023305;Unigene0026559	Unigene037306	Unigene048670;Unigene048669	Unigene033108
group565	9 genes,9 taxas	1	1	1	1	1	1	1	1	1	Unigene013991	Unigene0030745	Unigene016382	Unigene0018374	Unigene039303	Unigene0025294	Unigene026887	Unigene052681	Unigene033627
group566	17 genes,9 taxas	2	2	2	2	2	2	2	2	1	Unigene009920;Unigene013196	Unigene0035393;Unigene0034243	Unigene019434;Unigene019819	Unigene0041123;Unigene0003933	Unigene065942;Unigene046499	Unigene0028344;Unigene0029356	Unigene038904;Unigene020872	Unigene050852;Unigene051361	Unigene034496
group567	16 genes,8 taxas	3	2	2	0	3	2	1	2	1	Unigene015420;Unigene015978;Unigene015981	Unigene0027020;Unigene0033592	Unigene019497;Unigene020221	-	Unigene036770;Unigene036756;Unigene067398	Unigene0028363;Unigene0029491	Unigene035130	Unigene048810;Unigene043870	Unigene013999
group568	22 genes,9 taxas	3	2	3	2	2	3	2	1	4	Unigene020425;Unigene018021;Unigene019925	Unigene0009463;Unigene0009462	Unigene004484;Unigene002060;Unigene008481	Unigene0004921;Unigene0026195	Unigene057023;Unigene057022	Unigene0042434;Unigene0003362;Unigene0040143	Unigene021540;Unigene021539	Unigene046381	Unigene037737;Unigene003184;Unigene040330;Unigene040619
group569	15 genes,7 taxas	2	0	1	2	2	0	3	2	3	Unigene015627;Unigene015624	-	Unigene010540	Unigene0019429;Unigene0003722	Unigene049957;Unigene035853	-	Unigene038863;Unigene038870;Unigene033568	Unigene046238;Unigene048547	Unigene025527;Unigene034248;Unigene034249
group570	25 genes,9 taxas	5	3	2	3	2	5	1	1	3	Unigene019154;Unigene001608;Unigene014188;Unigene007141;Unigene021819	Unigene0033810;Unigene0033806;Unigene0013040	Unigene019814;Unigene022821	Unigene0008725;Unigene0030403;Unigene0027843	Unigene067606;Unigene067605	Unigene0039444;Unigene0045220;Unigene0019671;Unigene0019672;Unigene0030274	Unigene032687	Unigene050980	Unigene000015;Unigene015622;Unigene032476
group571	17 genes,9 taxas	2	3	1	2	2	2	1	2	2	Unigene016272;Unigene017899	Unigene0046248;Unigene0013357;Unigene0003992	Unigene016968	Unigene0018547;Unigene0023745	Unigene056421;Unigene056423	Unigene0011005;Unigene0011006	Unigene021899	Unigene042585;Unigene042587	Unigene000393;Unigene029851
group572	28 genes,9 taxas	2	5	3	4	2	4	4	2	2	Unigene024242;Unigene020016	Unigene0012688;Unigene0014515;Unigene0012689;Unigene0014516;Unigene0014517	Unigene001843;Unigene007859;Unigene027610	Unigene0004684;Unigene0015850;Unigene0021852;Unigene0021851	Unigene041519;Unigene053251	Unigene0023886;Unigene0030332;Unigene0039091;Unigene0023887	Unigene000395;Unigene000396;Unigene028181;Unigene028182	Unigene023900;Unigene025772	Unigene007272;Unigene016381
group573	28 genes,9 taxas	3	3	3	3	2	4	4	3	3	Unigene001549;Unigene010829;Unigene022018	Unigene0007512;Unigene0014183;Unigene0031495	Unigene005008;Unigene013788;Unigene018396	Unigene0013113;Unigene0031424;Unigene0036511	Unigene051939;Unigene063512	Unigene0002224;Unigene0015446;Unigene0027246;Unigene0027255	Unigene002322;Unigene002792;Unigene002793;Unigene023039	Unigene038718;Unigene043218;Unigene048575	Unigene007781;Unigene024249;Unigene031775
group574	23 genes,9 taxas	2	3	2	3	1	5	1	3	3	Unigene022100;Unigene012755	Unigene0018190;Unigene0018609;Unigene0020743	Unigene023543;Unigene007079	Unigene0027503;Unigene0028539;Unigene0027502	Unigene065183	Unigene0045008;Unigene0012182;Unigene0016383;Unigene0013418;Unigene0012183	Unigene037974	Unigene052653;Unigene052651;Unigene052650	Unigene008691;Unigene024738;Unigene040139
group575	25 genes,9 taxas	3	2	4	2	3	3	2	2	4	Unigene011071;Unigene012642;Unigene012644	Unigene0023721;Unigene0023722	Unigene009072;Unigene009073;Unigene014241;Unigene014242	Unigene0030158;Unigene0030159	Unigene045276;Unigene045275;Unigene054535	Unigene0018308;Unigene0028978;Unigene0028979	Unigene024571;Unigene030661	Unigene031097;Unigene037246	Unigene009226;Unigene009227;Unigene023761;Unigene023762
group576	19 genes,9 taxas	2	2	2	2	3	2	2	2	2	Unigene001548;Unigene006368	Unigene0026953;Unigene0022730	Unigene011761;Unigene014161	Unigene0032215;Unigene0036332	Unigene032695;Unigene049460;Unigene052568	Unigene0022843;Unigene0022842	Unigene023307;Unigene026025	Unigene026908;Unigene038006	Unigene009506;Unigene027082
group577	28 genes,9 taxas	3	3	5	3	2	3	3	2	4	Unigene003555;Unigene002610;Unigene002611	Unigene0027199;Unigene0032904;Unigene0027201	Unigene014226;Unigene013461;Unigene019446;Unigene004961;Unigene025055	Unigene0021683;Unigene0034040;Unigene0021682	Unigene065609;Unigene067866	Unigene0019900;Unigene0016571;Unigene0019899	Unigene036420;Unigene019196;Unigene019195	Unigene037802;Unigene047389	Unigene010796;Unigene026569;Unigene026570;Unigene028945
group578	25 genes,9 taxas	3	3	3	2	3	2	3	3	3	Unigene001494;Unigene005247;Unigene000369	Unigene0031649;Unigene0031650;Unigene0031651	Unigene015156;Unigene021594;Unigene015715	Unigene0035010;Unigene0035011	Unigene045252;Unigene059293;Unigene036426	Unigene0016665;Unigene0016666	Unigene024964;Unigene024968;Unigene004449	Unigene029884;Unigene029307;Unigene041257	Unigene012215;Unigene013196;Unigene013746
group579	20 genes,9 taxas	2	1	4	2	3	2	2	2	2	Unigene009366;Unigene012349	Unigene0023389	Unigene009436;Unigene009437;Unigene022005;Unigene008246	Unigene0038445;Unigene0038446	Unigene055491;Unigene055493;Unigene055492	Unigene0026223;Unigene0026225	Unigene033556;Unigene033557	Unigene016171;Unigene037381	Unigene013227;Unigene029293
group580	24 genes,9 taxas	3	3	3	3	2	2	2	3	3	Unigene013177;Unigene013178;Unigene019595	Unigene0019491;Unigene0028879;Unigene0028880	Unigene002648;Unigene006728;Unigene013104	Unigene0031157;Unigene0031576;Unigene0031158	Unigene045854;Unigene050222	Unigene0021761;Unigene0011223	Unigene017680;Unigene032950	Unigene029178;Unigene038030;Unigene038031	Unigene013371;Unigene019567;Unigene025964
group581	20 genes,9 taxas	2	2	2	4	2	2	2	2	2	Unigene013770;Unigene013872	Unigene0027595;Unigene0027596	Unigene020711;Unigene027301	Unigene0030976;Unigene0030974;Unigene0030977;Unigene0030980	Unigene048821;Unigene064730	Unigene0025733;Unigene0032391	Unigene030046;Unigene033709	Unigene040181;Unigene047493	Unigene013899;Unigene026279
group582	18 genes,9 taxas	2	2	2	2	2	2	2	2	2	Unigene008564;Unigene024021	Unigene0023315;Unigene0026807	Unigene004048;Unigene009089	Unigene0029955;Unigene0034224	Unigene037605;Unigene058453	Unigene0017598;Unigene0013442	Unigene009933;Unigene027820	Unigene023591;Unigene031135	Unigene014472;Unigene018316
group583	13 genes,9 taxas	1	2	1	2	1	2	1	1	2	Unigene006141	Unigene0025486;Unigene0025487	Unigene017902	Unigene0036872;Unigene0036871	Unigene034515	Unigene0020743;Unigene0020742	Unigene024589	Unigene043127	Unigene014541;Unigene014542
group584	16 genes,9 taxas	1	2	2	2	2	2	2	2	1	Unigene010135	Unigene0026610;Unigene0017740	Unigene015208;Unigene024082	Unigene0016374;Unigene0034229	Unigene029862;Unigene053726	Unigene0020811;Unigene0020810	Unigene027057;Unigene029593	Unigene029888;Unigene043568	Unigene014586
group585	24 genes,9 taxas	3	2	3	2	3	2	3	3	3	Unigene007184;Unigene010171;Unigene022592	Unigene0004047;Unigene0020540	Unigene003746;Unigene009761;Unigene020476	Unigene0024332;Unigene0027053	Unigene032688;Unigene040306;Unigene036960	Unigene0018005;Unigene0036345	Unigene017268;Unigene020144;Unigene030768	Unigene019098;Unigene022131;Unigene027874	Unigene014665;Unigene016400;Unigene016405
group586	23 genes,9 taxas	3	2	3	1	3	2	3	3	3	Unigene015488;Unigene017578;Unigene006364	Unigene0027537;Unigene0022290	Unigene011799;Unigene011800;Unigene008647	Unigene0035775	Unigene036921;Unigene047084;Unigene037669	Unigene0023088;Unigene0018730	Unigene021378;Unigene037175;Unigene028918	Unigene027637;Unigene037053;Unigene037027	Unigene015770;Unigene018287;Unigene021742
group587	28 genes,9 taxas	3	3	3	3	3	3	4	3	3	Unigene019987;Unigene021565;Unigene023622	Unigene0015451;Unigene0022271;Unigene0026551	Unigene013024;Unigene015246;Unigene018232	Unigene0019679;Unigene0030214;Unigene0035258	Unigene035941;Unigene038817;Unigene049128	Unigene0006146;Unigene0021128;Unigene0024370	Unigene002550;Unigene003664;Unigene018059;Unigene018060	Unigene028152;Unigene033858;Unigene034540	Unigene017194;Unigene019056;Unigene028740
group588	23 genes,9 taxas	3	1	3	2	3	3	2	3	3	Unigene012488;Unigene012491;Unigene012490	Unigene0033910	Unigene016444;Unigene016445;Unigene016447	Unigene0033651;Unigene0033652	Unigene045441;Unigene045440;Unigene039980	Unigene0027244;Unigene0027249;Unigene0027250	Unigene029093;Unigene032437	Unigene030848;Unigene030942;Unigene032517	Unigene017607;Unigene017609;Unigene024817
group589	22 genes,9 taxas	3	1	3	2	2	2	3	3	3	Unigene009734;Unigene015786;Unigene015787	Unigene0004231	Unigene009521;Unigene010582;Unigene018559	Unigene0023348;Unigene0040326	Unigene030911;Unigene066722	Unigene0020705;Unigene0029312	Unigene022173;Unigene031900;Unigene031901	Unigene037448;Unigene050625;Unigene050627	Unigene017618;Unigene018257;Unigene017619
group590	28 genes,9 taxas	4	2	2	3	2	4	4	4	3	Unigene003425;Unigene024294;Unigene008255;Unigene008256	Unigene0007301;Unigene0023539	Unigene010983;Unigene017814	Unigene0015721;Unigene0019991;Unigene0038636	Unigene058779;Unigene065484	Unigene0012155;Unigene0018293;Unigene0036841;Unigene0000034	Unigene016077;Unigene026322;Unigene012745;Unigene010513	Unigene037594;Unigene036570;Unigene028157;Unigene028158	Unigene017856;Unigene026945;Unigene026946
group591	26 genes,9 taxas	4	2	4	3	2	3	3	3	2	Unigene008899;Unigene012950;Unigene012951;Unigene007645	Unigene0025494;Unigene0033824	Unigene014349;Unigene016784;Unigene006453;Unigene013317	Unigene0034201;Unigene0034202;Unigene0036576	Unigene048768;Unigene056605	Unigene0025682;Unigene0026890;Unigene0009646	Unigene024146;Unigene024147;Unigene042692	Unigene026875;Unigene035807;Unigene035808	Unigene018342;Unigene020584
group592	25 genes,9 taxas	3	3	3	2	3	2	3	3	3	Unigene017129;Unigene022079;Unigene000878	Unigene0022727;Unigene0018022;Unigene0028363	Unigene014234;Unigene026158;Unigene017633	Unigene0033519;Unigene0038349	Unigene034869;Unigene046681;Unigene058915	Unigene0022455;Unigene0020764	Unigene005836;Unigene026337;Unigene033199	Unigene034840;Unigene040097;Unigene044294	Unigene018428;Unigene019842;Unigene025811
group593	21 genes,9 taxas	3	2	2	2	1	2	3	3	3	Unigene004284;Unigene011054;Unigene021800	Unigene0030107;Unigene0022831	Unigene015307;Unigene016399	Unigene0026740;Unigene0038939	Unigene053577	Unigene0022081;Unigene0027310	Unigene023857;Unigene027791;Unigene029724	Unigene029366;Unigene029763;Unigene036611	Unigene018572;Unigene019656;Unigene027502
group594	26 genes,9 taxas	4	4	3	2	2	4	2	2	3	Unigene003258;Unigene008183;Unigene001141;Unigene020624	Unigene0015048;Unigene0015534;Unigene0047422;Unigene0001944	Unigene000616;Unigene018914;Unigene014438	Unigene0028861;Unigene0041081	Unigene028399;Unigene059613	Unigene0022250;Unigene0017971;Unigene0017972;Unigene0004693	Unigene011849;Unigene035045	Unigene027854;Unigene037557	Unigene018630;Unigene023833;Unigene009031
group595	21 genes,9 taxas	2	2	3	2	2	2	2	3	3	Unigene009496;Unigene015556	Unigene0025556;Unigene0034959	Unigene004597;Unigene019911;Unigene000367	Unigene0030933;Unigene0040296	Unigene060214;Unigene067145	Unigene0013508;Unigene0029124	Unigene031208;Unigene036701	Unigene026214;Unigene037530;Unigene044531	Unigene018819;Unigene032327;Unigene004638
group596	9 genes,9 taxas	1	1	1	1	1	1	1	1	1	Unigene013108	Unigene0030125	Unigene018750	Unigene0039202	Unigene061761	Unigene0018424	Unigene019570	Unigene036307	Unigene018874
group597	13 genes,9 taxas	3	1	1	1	1	1	1	2	2	Unigene011962;Unigene002820;Unigene002821	Unigene0027235	Unigene015315	Unigene0039929	Unigene048284	Unigene0023834	Unigene029678	Unigene037771;Unigene037772	Unigene018942;Unigene023133
group598	28 genes,9 taxas	3	3	3	2	5	3	4	2	3	Unigene013070;Unigene013071;Unigene026381	Unigene0015773;Unigene0033164;Unigene0033165	Unigene009994;Unigene009995;Unigene015119	Unigene0039339;Unigene0041111	Unigene058642;Unigene060439;Unigene033816;Unigene041508;Unigene060437	Unigene0019860;Unigene0027736;Unigene0027737	Unigene032722;Unigene033577;Unigene033578;Unigene033579	Unigene037426;Unigene040781	Unigene020235;Unigene028877;Unigene031011
group599	15 genes,9 taxas	1	2	2	2	2	1	2	2	1	Unigene012773	Unigene0022012;Unigene0015014	Unigene008215;Unigene016780	Unigene0014836;Unigene0026314	Unigene033871;Unigene050907	Unigene0016419	Unigene005851;Unigene036168	Unigene030721;Unigene039766	Unigene020633
group600	21 genes,9 taxas	3	2	3	2	2	2	3	2	2	Unigene001575;Unigene001576;Unigene014375	Unigene0032440;Unigene0045588	Unigene019552;Unigene019929;Unigene019931	Unigene0025894;Unigene0039441	Unigene043709;Unigene058442	Unigene0027040;Unigene0028207	Unigene005108;Unigene005109;Unigene035535	Unigene031316;Unigene045776	Unigene020808;Unigene034106
group601	17 genes,9 taxas	2	1	2	2	2	2	3	1	2	Unigene018246;Unigene018469	Unigene0027970	Unigene010917;Unigene014207	Unigene0032661;Unigene0032662	Unigene055233;Unigene056477	Unigene0016431;Unigene0002668	Unigene033534;Unigene033756;Unigene033755	Unigene035290	Unigene021150;Unigene022681
group602	22 genes,9 taxas	3	3	2	3	2	2	3	2	2	Unigene004449;Unigene000282;Unigene007794	Unigene0031396;Unigene0042137;Unigene0006837	Unigene002790;Unigene002789	Unigene0031133;Unigene0002955;Unigene0001152	Unigene058276;Unigene055166	Unigene0019614;Unigene0005895	Unigene028828;Unigene048273;Unigene063138	Unigene038680;Unigene042411	Unigene021153;Unigene027747
group603	25 genes,9 taxas	3	3	3	3	3	3	2	3	2	Unigene000389;Unigene016152;Unigene023644	Unigene0021600;Unigene0021601;Unigene0021602	Unigene001758;Unigene015692;Unigene022935	Unigene0031687;Unigene0019953;Unigene0025256	Unigene040393;Unigene046627;Unigene046628	Unigene0015672;Unigene0015673;Unigene0011661	Unigene024419;Unigene024423	Unigene024383;Unigene028622;Unigene028623	Unigene021177;Unigene021178
group604	18 genes,9 taxas	2	2	2	2	2	2	2	2	2	Unigene010343;Unigene022690	Unigene0021667;Unigene0034786	Unigene010659;Unigene024449	Unigene0035152;Unigene0038979	Unigene061168;Unigene065999	Unigene0016801;Unigene0027100	Unigene033107;Unigene034277	Unigene048862;Unigene050107	Unigene021203;Unigene027428
group605	24 genes,9 taxas	3	3	3	2	2	2	3	3	3	Unigene001621;Unigene002466;Unigene007355	Unigene0016398;Unigene0029363;Unigene0029364	Unigene003457;Unigene016378;Unigene016672	Unigene0032096;Unigene0033985	Unigene040977;Unigene052528	Unigene0010116;Unigene0010648	Unigene012894;Unigene024594;Unigene024595	Unigene024780;Unigene026844;Unigene035556	Unigene021249;Unigene021250;Unigene026724
group606	19 genes,9 taxas	2	3	2	2	2	2	2	2	2	Unigene006260;Unigene009507	Unigene0034011;Unigene0013582;Unigene0014209	Unigene025124;Unigene027425	Unigene0039941;Unigene0022179	Unigene062012;Unigene055587	Unigene0013533;Unigene0005801	Unigene021861;Unigene035858	Unigene047443;Unigene027581	Unigene021358;Unigene030840
group607	9 genes,9 taxas	1	1	1	1	1	1	1	1	1	Unigene001565	Unigene0031227	Unigene018172	Unigene0032471	Unigene048902	Unigene0028870	Unigene033002	Unigene045063	Unigene021746
group608	18 genes,9 taxas	2	2	2	2	2	2	2	2	2	Unigene007891;Unigene013467	Unigene0025227;Unigene0025945	Unigene012339;Unigene016328	Unigene0026142;Unigene0028367	Unigene039832;Unigene043499	Unigene0015308;Unigene0019726	Unigene028220;Unigene033538	Unigene031713;Unigene037735	Unigene022394;Unigene027825
group609	26 genes,9 taxas	3	2	2	3	5	2	3	3	3	Unigene014323;Unigene014324;Unigene019778	Unigene0033346;Unigene0030647	Unigene019601;Unigene019602	Unigene0039895;Unigene0030155;Unigene0039896	Unigene056899;Unigene065531;Unigene065533;Unigene036380;Unigene065532	Unigene0024107;Unigene0021215	Unigene027129;Unigene028306;Unigene028308	Unigene028148;Unigene041457;Unigene041458	Unigene022570;Unigene027442;Unigene027443
group610	16 genes,9 taxas	2	1	2	2	2	1	2	2	2	Unigene002535;Unigene004562	Unigene0032026	Unigene002849;Unigene006821	Unigene0020620;Unigene0040792	Unigene038712;Unigene048549	Unigene0024822	Unigene034616;Unigene039393	Unigene029119;Unigene029121	Unigene024365;Unigene030845
group611	16 genes,9 taxas	2	2	2	1	2	2	2	1	2	Unigene011319;Unigene011318	Unigene0031747;Unigene0031748	Unigene016799;Unigene016797	Unigene0031814	Unigene045162;Unigene045160	Unigene0017479;Unigene0017478	Unigene031190;Unigene031187	Unigene035286	Unigene024621;Unigene024622
group612	22 genes,9 taxas	3	2	1	3	3	2	2	3	3	Unigene010068;Unigene010450;Unigene010451	Unigene0031737;Unigene0011902	Unigene015517	Unigene0034962;Unigene0039378;Unigene0019472	Unigene038662;Unigene054026;Unigene054027	Unigene0019537;Unigene0019538	Unigene026541;Unigene026542	Unigene043324;Unigene043325;Unigene013312	Unigene025271;Unigene025275;Unigene027380
group613	25 genes,9 taxas	1	4	3	3	4	2	2	4	2	Unigene014625	Unigene0013045;Unigene0032783;Unigene0032784;Unigene0032785	Unigene005029;Unigene013635;Unigene013636	Unigene0018551;Unigene0030341;Unigene0028389	Unigene022161;Unigene043871;Unigene048081;Unigene060851	Unigene0028109;Unigene0006396	Unigene032340;Unigene005048	Unigene025681;Unigene048651;Unigene048557;Unigene025679	Unigene026803;Unigene003386
group614	17 genes,9 taxas	2	1	2	2	2	2	2	2	2	Unigene009878;Unigene009879	Unigene0030275	Unigene009592;Unigene018368	Unigene0038639;Unigene0038640	Unigene053003;Unigene060318	Unigene0027120;Unigene0027121	Unigene029011;Unigene030166	Unigene034900;Unigene040963	Unigene026836;Unigene026867
group615	18 genes,9 taxas	3	2	2	1	2	2	2	2	2	Unigene007590;Unigene007591;Unigene013017	Unigene0022514;Unigene0030721	Unigene008509;Unigene018489	Unigene0036056	Unigene058560;Unigene059056	Unigene0017980;Unigene0023004	Unigene025367;Unigene030229	Unigene032655;Unigene047174	Unigene028104;Unigene028106
group616	19 genes,9 taxas	3	2	2	1	4	2	1	3	1	Unigene013117;Unigene013115;Unigene013116	Unigene0033150;Unigene0033151	Unigene016046;Unigene016044	Unigene0040519	Unigene059018;Unigene040233;Unigene059019;Unigene059020	Unigene0026110;Unigene0026109	Unigene032438	Unigene048629;Unigene048628;Unigene034637	Unigene029231
group617	18 genes,9 taxas	3	1	1	2	3	2	2	2	2	Unigene010814;Unigene010815;Unigene026441	Unigene0030369	Unigene018052	Unigene0037541;Unigene0037542	Unigene043299;Unigene055159;Unigene055160	Unigene0024868;Unigene0024869	Unigene028456;Unigene028452	Unigene041560;Unigene041561	Unigene029534;Unigene029536
group618	21 genes,9 taxas	3	3	2	2	2	3	2	2	2	Unigene008051;Unigene008052;Unigene015322	Unigene0022487;Unigene0019189;Unigene0019190	Unigene017765;Unigene013473	Unigene0036578;Unigene0028802	Unigene052209;Unigene047726	Unigene0009707;Unigene0002102;Unigene0002103	Unigene025227;Unigene031808	Unigene034710;Unigene045627	Unigene029598;Unigene030097
group619	17 genes,9 taxas	2	2	2	2	2	2	2	2	1	Unigene014419;Unigene024180	Unigene0019470;Unigene0033733	Unigene014854;Unigene018108	Unigene0019010;Unigene0031623	Unigene057004;Unigene057295	Unigene0027762;Unigene0017716	Unigene016130;Unigene036070	Unigene029241;Unigene043403	Unigene030305
group620	11 genes,9 taxas	1	1	1	1	2	2	1	1	1	Unigene000361	Unigene0023563	Unigene005934	Unigene0038168	Unigene046792;Unigene046793	Unigene0023358;Unigene0023357	Unigene031302	Unigene041485	Unigene030360
group621	25 genes,9 taxas	3	3	4	3	2	3	3	2	2	Unigene010508;Unigene005282;Unigene016099	Unigene0034405;Unigene0027051;Unigene0027050	Unigene012705;Unigene018277;Unigene009322;Unigene003155	Unigene0040424;Unigene0036546;Unigene0036545	Unigene066242;Unigene062289	Unigene0028373;Unigene0028374;Unigene0027876	Unigene037660;Unigene033071;Unigene037659	Unigene044406;Unigene051211	Unigene031390;Unigene034856
group622	10 genes,9 taxas	1	1	1	1	1	1	1	2	1	Unigene013001	Unigene0034767	Unigene019150	Unigene0037620	Unigene061857	Unigene0026734	Unigene029721	Unigene047881;Unigene047882	Unigene031514
group623	19 genes,9 taxas	2	1	2	1	2	3	3	2	3	Unigene009256;Unigene023110	Unigene0031129	Unigene019615;Unigene010907	Unigene0031640	Unigene057358;Unigene057359	Unigene0026377;Unigene0011871;Unigene0021027	Unigene037572;Unigene037576;Unigene037573	Unigene051204;Unigene051205	Unigene031922;Unigene031923;Unigene031924
group624	20 genes,9 taxas	2	2	2	3	2	2	2	2	3	Unigene005582;Unigene003612	Unigene0034928;Unigene0034929	Unigene004392;Unigene007715	Unigene0040584;Unigene0021782;Unigene0015231	Unigene048036;Unigene066541	Unigene0009439;Unigene0018053	Unigene030616;Unigene033286	Unigene031806;Unigene045085	Unigene031959;Unigene031960;Unigene031961
group625	22 genes,9 taxas	2	3	2	3	3	2	2	3	2	Unigene011625;Unigene012974	Unigene0015519;Unigene0030342;Unigene0030344	Unigene012260;Unigene012729	Unigene0034563;Unigene0036440;Unigene0040121	Unigene065045;Unigene066840;Unigene066841	Unigene0026806;Unigene0026807	Unigene016504;Unigene028997	Unigene045234;Unigene043644;Unigene043643	Unigene032821;Unigene032822
group626	12 genes,9 taxas	1	2	1	2	1	2	1	1	1	Unigene011823	Unigene0025326;Unigene0025327	Unigene010238	Unigene0035865;Unigene0035864	Unigene062313	Unigene0026433;Unigene0026432	Unigene024695	Unigene045479	Unigene032990
group627	19 genes,9 taxas	2	2	2	2	2	2	2	2	3	Unigene013420;Unigene023666	Unigene0027072;Unigene0031206	Unigene017476;Unigene019682	Unigene0026875;Unigene0037999	Unigene052015;Unigene053154	Unigene0028622;Unigene0028717	Unigene037474;Unigene037738	Unigene046808;Unigene047770	Unigene033251;Unigene035344;Unigene035346
group628	22 genes,9 taxas	1	2	2	1	4	1	1	7	3	Unigene010074	Unigene0035346;Unigene0028647	Unigene013233;Unigene005262	Unigene0041353	Unigene067368;Unigene046708;Unigene056076;Unigene065416	Unigene0025845	Unigene035167	Unigene052936;Unigene052938;Unigene052935;Unigene035869;Unigene019968;Unigene052937;Unigene035871	Unigene034772;Unigene034773;Unigene039796
group629	19 genes,7 taxas	2	0	2	0	2	1	5	4	3	Unigene015698;Unigene015843	-	Unigene019083;Unigene017027	-	Unigene046572;Unigene034099	Unigene0014095	Unigene034338;Unigene034334;Unigene034988;Unigene034989;Unigene039829	Unigene037415;Unigene047155;Unigene050297;Unigene052090	Unigene035896;Unigene023586;Unigene034684
group630	29 genes,9 taxas	3	6	3	3	1	4	2	3	4	Unigene003204;Unigene027297;Unigene024222	Unigene0040855;Unigene0044997;Unigene0011065;Unigene0038050;Unigene0036396;Unigene0003431	Unigene027313;Unigene010805;Unigene010806	Unigene0011537;Unigene0008572;Unigene0054435	Unigene039672	Unigene0016904;Unigene0010460;Unigene0033380;Unigene0016905	Unigene002024;Unigene039722	Unigene031267;Unigene050723;Unigene050513	Unigene036981;Unigene039010;Unigene039851;Unigene031247
group631	23 genes,9 taxas	1	2	3	4	2	3	2	3	3	Unigene000421	Unigene0022207;Unigene0022338	Unigene005049;Unigene014825;Unigene021423	Unigene0024020;Unigene0024021;Unigene0021681;Unigene0003261	Unigene036597;Unigene025417	Unigene0009274;Unigene0022309;Unigene0041260	Unigene015607;Unigene031123	Unigene021840;Unigene030480;Unigene058036	Unigene000242;Unigene031232;Unigene007083
group632	23 genes,9 taxas	2	2	2	2	4	3	3	3	2	Unigene012947;Unigene012948	Unigene0019292;Unigene0025881	Unigene020123;Unigene020124	Unigene0030910;Unigene0040960	Unigene057150;Unigene065863;Unigene065860;Unigene033742	Unigene0016680;Unigene0028789;Unigene0028790	Unigene023221;Unigene025958;Unigene025960	Unigene048960;Unigene042310;Unigene051938	Unigene000711;Unigene033166
group633	16 genes,8 taxas	0	3	2	2	1	3	1	2	2	-	Unigene0008930;Unigene0027657;Unigene0016218	Unigene006475;Unigene006476	Unigene0058046;Unigene0016046	Unigene057256	Unigene0002051;Unigene0019392;Unigene0008061	Unigene033103	Unigene050251;Unigene050254	Unigene002075;Unigene008525
group634	21 genes,9 taxas	4	3	2	1	2	4	1	1	3	Unigene009586;Unigene002428;Unigene000598;Unigene002427	Unigene0033521;Unigene0033522;Unigene0016645	Unigene003499;Unigene026308	Unigene0032423	Unigene064076;Unigene064075	Unigene0043333;Unigene0017461;Unigene0017463;Unigene0032500	Unigene030814	Unigene047665	Unigene002865;Unigene021606;Unigene036740
group635	12 genes,9 taxas	2	1	2	1	1	1	1	1	2	Unigene007549;Unigene007548	Unigene0021009	Unigene008773;Unigene007118	Unigene0019055	Unigene057741	Unigene0005940	Unigene033903	Unigene041156	Unigene003303;Unigene001249
group636	22 genes,9 taxas	3	2	3	3	2	1	2	3	3	Unigene024948;Unigene007952;Unigene021255	Unigene0032374;Unigene0032373	Unigene023762;Unigene024385;Unigene018592	Unigene0032343;Unigene0032342;Unigene0040264	Unigene045932;Unigene051528	Unigene0026985	Unigene032381;Unigene016104	Unigene050197;Unigene071723;Unigene012296	Unigene007713;Unigene027218;Unigene003326
group637	19 genes,9 taxas	2	2	2	2	2	3	2	2	2	Unigene006516;Unigene016030	Unigene0025201;Unigene0025202	Unigene005500;Unigene013599	Unigene0021707;Unigene0020293	Unigene039539;Unigene046231	Unigene0044578;Unigene0016278;Unigene0038688	Unigene000440;Unigene032178	Unigene035454;Unigene039534	Unigene008680;Unigene026985
group638	25 genes,9 taxas	2	3	3	3	3	3	3	2	3	Unigene004402;Unigene019851	Unigene0015319;Unigene0020006;Unigene0005591	Unigene003427;Unigene013851;Unigene013925	Unigene0018381;Unigene0040963;Unigene0025366	Unigene045595;Unigene051921;Unigene054121	Unigene0020245;Unigene0021283;Unigene0030575	Unigene008951;Unigene012089;Unigene018191	Unigene034862;Unigene040860	Unigene008738;Unigene020233;Unigene038487
group639	17 genes,9 taxas	1	2	2	2	4	1	2	1	2	Unigene015551	Unigene0034993;Unigene0034992	Unigene020162;Unigene013321	Unigene0040432;Unigene0040431	Unigene067289;Unigene067285;Unigene067286;Unigene067291	Unigene0029189	Unigene032819;Unigene037887	Unigene044022	Unigene009823;Unigene032902
group640	25 genes,9 taxas	2	3	3	3	3	3	2	3	3	Unigene005880;Unigene017455	Unigene0012124;Unigene0015387;Unigene0018924	Unigene004894;Unigene021874;Unigene026062	Unigene0016246;Unigene0031286;Unigene0022077	Unigene039532;Unigene044705;Unigene008642	Unigene0004331;Unigene0020143;Unigene0023322	Unigene017631;Unigene028520	Unigene028855;Unigene030021;Unigene035093	Unigene010632;Unigene013245;Unigene018527
group641	24 genes,9 taxas	2	2	1	3	4	3	3	3	3	Unigene008512;Unigene026474	Unigene0032353;Unigene0025633	Unigene014908	Unigene0039732;Unigene0023945;Unigene0023944	Unigene043514;Unigene055767;Unigene055768;Unigene043512	Unigene0028352;Unigene0033501;Unigene0009058	Unigene014626;Unigene026106;Unigene013005	Unigene044538;Unigene050307;Unigene050309	Unigene011767;Unigene019079;Unigene031635
group642	17 genes,9 taxas	1	2	2	2	2	2	2	2	2	Unigene004426	Unigene0010302;Unigene0026320	Unigene014865;Unigene021757	Unigene0017073;Unigene0029468	Unigene050475;Unigene058609	Unigene0001173;Unigene0021553	Unigene028589;Unigene033635	Unigene029327;Unigene035584	Unigene011991;Unigene017409
group643	27 genes,9 taxas	3	3	3	3	3	3	3	3	3	Unigene022192;Unigene007632;Unigene007633	Unigene0024087;Unigene0016249;Unigene0016250	Unigene004844;Unigene017690;Unigene017692	Unigene0033578;Unigene0027472;Unigene0027473	Unigene045778;Unigene047556;Unigene059751	Unigene0016844;Unigene0010765;Unigene0010766	Unigene002424;Unigene026368;Unigene026369	Unigene026354;Unigene038236;Unigene033935	Unigene012103;Unigene030015;Unigene030018
group644	27 genes,9 taxas	3	2	3	2	3	2	4	4	4	Unigene001960;Unigene021739;Unigene021894	Unigene0028431;Unigene0031785	Unigene001662;Unigene002672;Unigene004711	Unigene0025845;Unigene0040827	Unigene043423;Unigene047554;Unigene044298	Unigene0015773;Unigene0043309	Unigene011781;Unigene013828;Unigene026391;Unigene002542	Unigene038070;Unigene040983;Unigene041819;Unigene043459	Unigene012116;Unigene012862;Unigene018910;Unigene026280
group645	19 genes,9 taxas	2	2	2	3	2	2	2	2	2	Unigene015407;Unigene015409	Unigene0027016;Unigene0047032	Unigene019253;Unigene019254	Unigene0028304;Unigene0038105;Unigene0038106	Unigene054422;Unigene061676	Unigene0029013;Unigene0029014	Unigene032318;Unigene032319	Unigene050245;Unigene050246	Unigene013305;Unigene027880
group646	19 genes,9 taxas	2	2	2	2	3	2	2	2	2	Unigene000932;Unigene021551	Unigene0016260;Unigene0016261	Unigene014140;Unigene014141	Unigene0039076;Unigene0026153	Unigene043804;Unigene043805;Unigene043806	Unigene0024642;Unigene0024643	Unigene025596;Unigene025597	Unigene030441;Unigene038443	Unigene013796;Unigene030098
group647	17 genes,9 taxas	2	2	2	1	2	2	2	2	2	Unigene004267;Unigene027058	Unigene0025734;Unigene0033309	Unigene006342;Unigene016867	Unigene0005495	Unigene051213;Unigene053291	Unigene0003781;Unigene0023047	Unigene026524;Unigene038587	Unigene036266;Unigene041964	Unigene014148;Unigene029569
group648	19 genes,9 taxas	2	2	2	1	3	2	2	2	3	Unigene010601;Unigene021843	Unigene0016807;Unigene0001346	Unigene015454;Unigene016814	Unigene0037154	Unigene060037;Unigene060038;Unigene039999	Unigene0017127;Unigene0023685	Unigene020608;Unigene031607	Unigene038231;Unigene044762	Unigene014601;Unigene018140;Unigene014600
group649	26 genes,9 taxas	3	3	3	3	2	3	3	3	3	Unigene002319;Unigene016146;Unigene026840	Unigene0015533;Unigene0019606;Unigene0022114	Unigene004344;Unigene020611;Unigene021024	Unigene0031775;Unigene0034800;Unigene0037969	Unigene042509;Unigene057737	Unigene0010447;Unigene0010849;Unigene0043428	Unigene012995;Unigene018930;Unigene021688	Unigene040566;Unigene041721;Unigene044692	Unigene015535;Unigene015870;Unigene025596
group650	19 genes,9 taxas	2	3	2	2	2	2	2	2	2	Unigene013375;Unigene014017	Unigene0022381;Unigene0022382;Unigene0033514	Unigene006640;Unigene018085	Unigene0031679;Unigene0031681	Unigene060670;Unigene063304	Unigene0021980;Unigene0028027	Unigene018825;Unigene021440	Unigene038428;Unigene041022	Unigene015571;Unigene018335
group651	21 genes,9 taxas	2	3	2	3	2	3	2	2	2	Unigene009048;Unigene021617	Unigene0016761;Unigene0028545;Unigene0028546	Unigene008857;Unigene018730	Unigene0035318;Unigene0024777;Unigene0033446	Unigene057226;Unigene066792	Unigene0008789;Unigene0013031;Unigene0015193	Unigene024228;Unigene030736	Unigene024312;Unigene035733	Unigene015828;Unigene030132
group652	16 genes,9 taxas	2	1	1	2	2	2	2	2	2	Unigene009750;Unigene009751	Unigene0007679	Unigene015569	Unigene0033705;Unigene0033706	Unigene052626;Unigene052627	Unigene0016932;Unigene0016933	Unigene028377;Unigene028814	Unigene018335;Unigene039957	Unigene016817;Unigene020131
group653	27 genes,9 taxas	3	3	3	3	3	3	3	3	3	Unigene001407;Unigene020302;Unigene022924	Unigene0015580;Unigene0021295;Unigene0021994	Unigene003688;Unigene007641;Unigene017977	Unigene0025089;Unigene0033118;Unigene0037977	Unigene044987;Unigene047768;Unigene050418	Unigene0009851;Unigene0014007;Unigene0015016	Unigene016511;Unigene017905;Unigene062221	Unigene037236;Unigene038901;Unigene029387	Unigene017759;Unigene024944;Unigene029166
group654	19 genes,9 taxas	2	2	2	3	2	2	2	2	2	Unigene014091;Unigene010715	Unigene0032123;Unigene0032124	Unigene019970;Unigene019971	Unigene0023399;Unigene0039927;Unigene0039928	Unigene049174;Unigene065883	Unigene0027645;Unigene0033216	Unigene029492;Unigene037577	Unigene046275;Unigene044081	Unigene018277;Unigene024756
group655	27 genes,9 taxas	3	3	3	3	3	3	3	3	3	Unigene000371;Unigene005332;Unigene026599	Unigene0021586;Unigene0021822;Unigene0022090	Unigene002772;Unigene010772;Unigene021735	Unigene0024694;Unigene0030136;Unigene0035933	Unigene041468;Unigene049300;Unigene057472	Unigene0006024;Unigene0011722;Unigene0022018	Unigene014931;Unigene021319;Unigene022020	Unigene028891;Unigene029383;Unigene030286	Unigene018513;Unigene018631;Unigene023523
group656	18 genes,9 taxas	2	2	2	2	2	2	2	2	2	Unigene002940;Unigene011955	Unigene0021454;Unigene0014143	Unigene013174;Unigene016507	Unigene0030049;Unigene0038010	Unigene050847;Unigene058338	Unigene0020777;Unigene0018316	Unigene018032;Unigene021878	Unigene034628;Unigene034010	Unigene018569;Unigene029051
group657	21 genes,9 taxas	3	1	3	2	2	3	2	2	3	Unigene011282;Unigene013446;Unigene013447	Unigene0034510	Unigene015071;Unigene017929;Unigene017930	Unigene0028949;Unigene0033917	Unigene042834;Unigene047051	Unigene0005018;Unigene0024258;Unigene0024260	Unigene027903;Unigene030402	Unigene033655;Unigene044835	Unigene018694;Unigene018695;Unigene023994
group658	17 genes,9 taxas	2	2	2	2	2	2	2	1	2	Unigene010090;Unigene021887	Unigene0024910;Unigene0024913	Unigene013222;Unigene005211	Unigene0026756;Unigene0019941	Unigene046927;Unigene041074	Unigene0019505;Unigene0034321	Unigene020192;Unigene033733	Unigene040321	Unigene019046;Unigene023502
group659	18 genes,9 taxas	2	2	2	2	2	2	2	2	2	Unigene026995;Unigene014189	Unigene0014468;Unigene0033380	Unigene018975;Unigene021876	Unigene0028885;Unigene0035648	Unigene045554;Unigene064976	Unigene0032327;Unigene0014524	Unigene017498;Unigene031548	Unigene044737;Unigene052206	Unigene020145;Unigene030716
group660	25 genes,9 taxas	3	3	2	2	2	2	3	5	3	Unigene017494;Unigene026866;Unigene016313	Unigene0029802;Unigene0014647;Unigene0013155	Unigene007574;Unigene024623	Unigene0029338;Unigene0018881	Unigene031425;Unigene028544	Unigene0024802;Unigene0036535	Unigene003875;Unigene017671;Unigene000817	Unigene027773;Unigene028024;Unigene035068;Unigene035069;Unigene035423	Unigene020529;Unigene030207;Unigene000737
group661	22 genes,9 taxas	2	2	2	3	3	3	3	2	2	Unigene010154;Unigene010155	Unigene0021474;Unigene0030562	Unigene000556;Unigene013650	Unigene0018577;Unigene0037602;Unigene0016248	Unigene050744;Unigene050747;Unigene054339	Unigene0024255;Unigene0027799;Unigene0027800	Unigene028886;Unigene028887;Unigene031976	Unigene022929;Unigene029058	Unigene020788;Unigene039965
group662	17 genes,9 taxas	2	2	2	2	2	1	2	2	2	Unigene006546;Unigene014173	Unigene0021982;Unigene0032697	Unigene012545;Unigene016764	Unigene0037448;Unigene0035155	Unigene046249;Unigene064263	Unigene0017708	Unigene022472;Unigene035896	Unigene039357;Unigene042430	Unigene021160;Unigene029633
group663	18 genes,9 taxas	2	2	2	2	2	2	2	2	2	Unigene017403;Unigene019683	Unigene0024424;Unigene0023396	Unigene003822;Unigene017263	Unigene0027921;Unigene0036409	Unigene049210;Unigene059029	Unigene0010720;Unigene0019813	Unigene028880;Unigene031276	Unigene041429;Unigene036603	Unigene021352;Unigene021622
group664	25 genes,9 taxas	2	3	3	2	3	3	3	3	3	Unigene007736;Unigene000204	Unigene0025972;Unigene0021178;Unigene0025973	Unigene003835;Unigene011637;Unigene015095	Unigene0030100;Unigene0030101	Unigene042178;Unigene037026;Unigene058869	Unigene0014788;Unigene0008376;Unigene0021420	Unigene028714;Unigene029986;Unigene053581	Unigene042029;Unigene040542;Unigene038697	Unigene021894;Unigene023050;Unigene025613
group665	19 genes,9 taxas	2	2	3	2	2	2	2	2	2	Unigene011108;Unigene011109	Unigene0030016;Unigene0030018	Unigene007527;Unigene017558;Unigene017559	Unigene0035669;Unigene0035670	Unigene053368;Unigene053369	Unigene0027464;Unigene0027465	Unigene036241;Unigene036242	Unigene034216;Unigene052874	Unigene022674;Unigene028589
group666	21 genes,9 taxas	2	2	2	2	3	3	2	3	2	Unigene013984;Unigene013985	Unigene0022280;Unigene0022281	Unigene013058;Unigene013059	Unigene0035870;Unigene0035871	Unigene052672;Unigene062186;Unigene062185	Unigene0044476;Unigene0024936;Unigene0024937	Unigene025047;Unigene030721	Unigene044912;Unigene044914;Unigene044913	Unigene023010;Unigene023011
group667	19 genes,9 taxas	2	2	2	2	2	2	3	2	2	Unigene017298;Unigene022714	Unigene0018600;Unigene0024842	Unigene006375;Unigene006546	Unigene0038191;Unigene0037564	Unigene040507;Unigene061842	Unigene0019663;Unigene0020841	Unigene018498;Unigene028905;Unigene018499	Unigene038419;Unigene049030	Unigene023540;Unigene027831
group668	18 genes,9 taxas	3	2	2	2	2	1	3	2	1	Unigene001497;Unigene021791;Unigene006456	Unigene0019821;Unigene0019822	Unigene015487;Unigene015486	Unigene0033309;Unigene0019969	Unigene054299;Unigene054300	Unigene0025427	Unigene035467;Unigene014249;Unigene020785	Unigene025613;Unigene048989	Unigene024171
group669	9 genes,9 taxas	1	1	1	1	1	1	1	1	1	Unigene014119	Unigene0029877	Unigene018821	Unigene0036726	Unigene037035	Unigene0025186	Unigene028416	Unigene045316	Unigene024479
group670	13 genes,8 taxas	2	1	2	1	2	0	2	2	1	Unigene012623;Unigene012624	Unigene0029610	Unigene009834;Unigene009835	Unigene0031066	Unigene054742;Unigene054743	-	Unigene032372;Unigene032373	Unigene033941;Unigene033942	Unigene024717
group671	21 genes,9 taxas	3	2	3	2	2	3	2	2	2	Unigene002444;Unigene006346;Unigene014415	Unigene0012450;Unigene0029914	Unigene010331;Unigene017238;Unigene018044	Unigene0023636;Unigene0037170	Unigene035792;Unigene045144	Unigene0005412;Unigene0029575;Unigene0009972	Unigene017703;Unigene033089	Unigene029007;Unigene033094	Unigene024736;Unigene031188
group672	18 genes,9 taxas	2	2	2	2	2	2	2	2	2	Unigene014054;Unigene014364	Unigene0023408;Unigene0025506	Unigene008150;Unigene017245	Unigene0032635;Unigene0034231	Unigene056662;Unigene058665	Unigene0024300;Unigene0027287	Unigene030197;Unigene033154	Unigene040066;Unigene031438	Unigene024805;Unigene026863
group673	19 genes,9 taxas	3	2	2	2	2	2	2	2	2	Unigene002100;Unigene021484;Unigene002099	Unigene0015924;Unigene0013237	Unigene008493;Unigene014516	Unigene0025692;Unigene0031695	Unigene039273;Unigene048162	Unigene0008299;Unigene0020249	Unigene024689;Unigene026896	Unigene027897;Unigene029961	Unigene026199;Unigene031839
group674	18 genes,9 taxas	2	2	2	2	2	2	2	2	2	Unigene001970;Unigene012232	Unigene0034347;Unigene0028551	Unigene004622;Unigene016343	Unigene0040188;Unigene0040980	Unigene065217;Unigene065512	Unigene0022406;Unigene0024373	Unigene027496;Unigene029062	Unigene049222;Unigene046449	Unigene026369;Unigene028441
group675	20 genes,9 taxas	2	1	2	2	3	2	2	3	3	Unigene008998;Unigene024157	Unigene0030011	Unigene017415;Unigene017414	Unigene0028641;Unigene0026542	Unigene055238;Unigene055240;Unigene037053	Unigene0029582;Unigene0029590	Unigene026178;Unigene017893	Unigene042478;Unigene051492;Unigene051491	Unigene026995;Unigene027304;Unigene026996
group676	15 genes,9 taxas	1	2	2	1	2	2	2	2	1	Unigene014225	Unigene0030476;Unigene0030475	Unigene013557;Unigene013558	Unigene0032982	Unigene047686;Unigene051813	Unigene0023923;Unigene0023924	Unigene038024;Unigene038021	Unigene043959;Unigene035307	Unigene027398
group677	20 genes,9 taxas	2	2	2	2	2	2	4	2	2	Unigene022398;Unigene026248	Unigene0021093;Unigene0029144	Unigene013593;Unigene019231	Unigene0036802;Unigene0039347	Unigene045002;Unigene063214	Unigene0017040;Unigene0025680	Unigene019119;Unigene025393;Unigene025394;Unigene019120	Unigene036707;Unigene041339	Unigene028228;Unigene033246
group678	14 genes,9 taxas	1	1	3	1	2	1	1	2	2	Unigene015517	Unigene0035312	Unigene020321;Unigene020320;Unigene020319	Unigene0041193	Unigene066446;Unigene066447	Unigene0030064	Unigene038563	Unigene052367;Unigene052365	Unigene028766;Unigene028767
group679	9 genes,9 taxas	1	1	1	1	1	1	1	1	1	Unigene011022	Unigene0027036	Unigene016083	Unigene0038954	Unigene065139	Unigene0024159	Unigene029368	Unigene050951	Unigene030487
group680	23 genes,9 taxas	2	3	3	3	3	3	2	2	2	Unigene012628;Unigene012629	Unigene0021062;Unigene0023049;Unigene0023046	Unigene002231;Unigene002232;Unigene016155	Unigene0034821;Unigene0040738;Unigene0040739	Unigene059720;Unigene063371;Unigene063370	Unigene0021008;Unigene0025517;Unigene0025518	Unigene006120;Unigene035469	Unigene029578;Unigene038568	Unigene031059;Unigene033087
group681	11 genes,9 taxas	1	1	1	1	2	1	1	1	2	Unigene014999	Unigene0032407	Unigene018788	Unigene0040943	Unigene062857;Unigene062858	Unigene0028973	Unigene036034	Unigene049436	Unigene032294;Unigene032296
group682	11 genes,9 taxas	1	1	1	2	1	1	1	1	2	Unigene010980	Unigene0032511	Unigene015432	Unigene0038734;Unigene0038733	Unigene061000	Unigene0027003	Unigene033356	Unigene042841	Unigene032776;Unigene032777
group683	20 genes,9 taxas	2	1	2	3	3	2	2	2	3	Unigene012300;Unigene012299	Unigene0034071	Unigene016285;Unigene016284	Unigene0040629;Unigene0024663;Unigene0040628	Unigene062351;Unigene036240;Unigene062350	Unigene0027664;Unigene0027665	Unigene037668;Unigene037669	Unigene024386;Unigene040429	Unigene033367;Unigene033368;Unigene033371
group684	24 genes,9 taxas	4	2	2	3	2	4	1	1	5	Unigene020276;Unigene020021;Unigene005819;Unigene007639	Unigene0021367;Unigene0021368	Unigene007138;Unigene016706	Unigene0013887;Unigene0000901;Unigene0021494	Unigene063121;Unigene063120	Unigene0003255;Unigene0001549;Unigene0003254;Unigene0003790	Unigene025589	Unigene042511	Unigene000027;Unigene002286;Unigene012494;Unigene000639;Unigene004070
group685	21 genes,9 taxas	3	2	2	2	2	2	2	2	4	Unigene002901;Unigene022272;Unigene028093	Unigene0034729;Unigene0032922	Unigene017467;Unigene018293	Unigene0039676;Unigene0033085	Unigene060267;Unigene060729	Unigene0024655;Unigene0025453	Unigene035356;Unigene031193	Unigene030746;Unigene048756	Unigene003408;Unigene014312;Unigene023355;Unigene038274
group686	13 genes,9 taxas	2	1	3	1	1	1	1	1	2	Unigene021473;Unigene005864	Unigene0026511	Unigene008535;Unigene012765;Unigene008536	Unigene0030061	Unigene066574	Unigene0021492	Unigene035640	Unigene051224	Unigene003866;Unigene008389
group687	20 genes,9 taxas	2	2	2	2	3	2	2	2	3	Unigene001526;Unigene000239	Unigene0029465;Unigene0033471	Unigene026152;Unigene021596	Unigene0036704;Unigene0034899	Unigene058170;Unigene058171;Unigene058169	Unigene0014807;Unigene0020547	Unigene025668;Unigene015112	Unigene044708;Unigene046368	Unigene005877;Unigene012071;Unigene019126
group688	22 genes,9 taxas	2	3	3	3	2	3	2	2	2	Unigene022144;Unigene027185	Unigene0038932;Unigene0032431;Unigene0000514	Unigene000398;Unigene010825;Unigene005030	Unigene0013612;Unigene0039500;Unigene0007767	Unigene035791;Unigene045454	Unigene0002754;Unigene0014319;Unigene0013117	Unigene026201;Unigene020688	Unigene026838;Unigene036771	Unigene007796;Unigene014960
group689	18 genes,9 taxas	2	2	2	2	2	2	2	2	2	Unigene001463;Unigene022633	Unigene0020725;Unigene0022656	Unigene002412;Unigene022261	Unigene0020720;Unigene0030079	Unigene041418;Unigene044313	Unigene0010626;Unigene0011357	Unigene018530;Unigene024342	Unigene045012;Unigene051627	Unigene007818;Unigene029198
group690	19 genes,9 taxas	2	2	2	3	2	2	2	2	2	Unigene018179;Unigene028157	Unigene0032210;Unigene0011827	Unigene013867;Unigene022435	Unigene0029630;Unigene0058199;Unigene0010847	Unigene030789;Unigene052518	Unigene0017729;Unigene0015274	Unigene024768;Unigene028297	Unigene027061;Unigene034513	Unigene008368;Unigene018980
group691	24 genes,9 taxas	2	1	1	1	7	2	3	4	3	Unigene015530;Unigene005775	Unigene0034966	Unigene019158	Unigene0025326	Unigene068824;Unigene063258;Unigene068820;Unigene066714;Unigene030140;Unigene035451;Unigene035454	Unigene0010564;Unigene0022649	Unigene039510;Unigene031293;Unigene031292	Unigene052719;Unigene052718;Unigene052512;Unigene052513	Unigene008851;Unigene023859;Unigene023861
group692	20 genes,9 taxas	2	2	2	3	2	2	2	2	3	Unigene017832;Unigene008042	Unigene0020347;Unigene0024895	Unigene019923;Unigene008851	Unigene0021684;Unigene0035147;Unigene0019145	Unigene040849;Unigene064858	Unigene0025570;Unigene0044975	Unigene025002;Unigene033799	Unigene045996;Unigene051044	Unigene009791;Unigene021967;Unigene040113
group693	26 genes,9 taxas	3	2	3	3	3	3	3	3	3	Unigene004526;Unigene021558;Unigene021813	Unigene0016280;Unigene0022115	Unigene014199;Unigene015982;Unigene020950	Unigene0020242;Unigene0036458;Unigene0036459	Unigene039776;Unigene054069;Unigene054589	Unigene0023486;Unigene0034336;Unigene0020204	Unigene007367;Unigene023680;Unigene026418	Unigene033789;Unigene035070;Unigene039984	Unigene009800;Unigene012398;Unigene020355
group694	19 genes,9 taxas	3	2	2	2	2	2	2	2	2	Unigene000668;Unigene005555;Unigene005556	Unigene0026866;Unigene0030874	Unigene006644;Unigene016273	Unigene0028234;Unigene0026857	Unigene054059;Unigene067076	Unigene0016678;Unigene0024667	Unigene021469;Unigene024849	Unigene038000;Unigene044215	Unigene009841;Unigene033591
group695	11 genes,8 taxas	1	1	1	1	0	1	4	1	1	Unigene016630	Unigene0011807	Unigene011565	Unigene0020274	-	Unigene0016014	Unigene031413;Unigene031409;Unigene031411;Unigene031412	Unigene042939	Unigene010865
group696	26 genes,9 taxas	3	3	3	3	2	3	3	3	3	Unigene001338;Unigene021724;Unigene022554	Unigene0005862;Unigene0015174;Unigene0024211	Unigene012407;Unigene012730;Unigene011446	Unigene0022200;Unigene0018898;Unigene0022955	Unigene034229;Unigene027171	Unigene0002205;Unigene0010549;Unigene0003625	Unigene012038;Unigene023304;Unigene027044	Unigene026060;Unigene031614;Unigene036219	Unigene011456;Unigene019303;Unigene027629
group697	21 genes,9 taxas	3	3	3	2	1	2	3	3	1	Unigene006138;Unigene006139;Unigene011615	Unigene0016912;Unigene0034674;Unigene0017428	Unigene011298;Unigene019713;Unigene020679	Unigene0034195;Unigene0036660	Unigene064811	Unigene0027197;Unigene0027199	Unigene020931;Unigene034120;Unigene034122	Unigene029623;Unigene035661;Unigene045028	Unigene012358
group698	18 genes,9 taxas	2	2	2	2	2	2	2	2	2	Unigene002582;Unigene008577	Unigene0015893;Unigene0006139	Unigene017349;Unigene017513	Unigene0035435;Unigene0020974	Unigene053138;Unigene053141	Unigene0006662;Unigene0039649	Unigene013351;Unigene032047	Unigene032177;Unigene032178	Unigene013464;Unigene026004
group699	18 genes,9 taxas	2	2	2	2	2	2	2	2	2	Unigene002108;Unigene025005	Unigene0018833;Unigene0023738	Unigene015480;Unigene016794	Unigene0037230;Unigene0039064	Unigene054114;Unigene061963	Unigene0021494;Unigene0020617	Unigene016536;Unigene028982	Unigene036431;Unigene042512	Unigene013619;Unigene026700
group700	26 genes,9 taxas	3	3	3	1	4	2	3	4	3	Unigene011047;Unigene022180;Unigene024226	Unigene0017634;Unigene0024770;Unigene0024773	Unigene013162;Unigene013897;Unigene016583	Unigene0034362	Unigene025071;Unigene041455;Unigene042578;Unigene045226	Unigene0023491;Unigene0023582	Unigene021870;Unigene022676;Unigene042242	Unigene032801;Unigene019957;Unigene037142;Unigene038234	Unigene014263;Unigene015814;Unigene021420
group701	9 genes,9 taxas	1	1	1	1	1	1	1	1	1	Unigene013413	Unigene0033920	Unigene015371	Unigene0038962	Unigene055218	Unigene0024845	Unigene024633	Unigene049276	Unigene014428
group702	27 genes,9 taxas	3	3	3	3	3	3	3	3	3	Unigene017677;Unigene020845;Unigene023848	Unigene0012580;Unigene0013469;Unigene0016766	Unigene017141;Unigene017963;Unigene022962	Unigene0027805;Unigene0027806;Unigene0024348	Unigene030972;Unigene044171;Unigene051702	Unigene0011733;Unigene0018296;Unigene0021019	Unigene009347;Unigene010364;Unigene019921	Unigene028836;Unigene030299;Unigene031120	Unigene016490;Unigene021604;Unigene022358
group703	27 genes,9 taxas	3	3	3	3	3	3	3	3	3	Unigene002018;Unigene005952;Unigene005953	Unigene0019924;Unigene0026513;Unigene0026514	Unigene002010;Unigene015826;Unigene025883	Unigene0028944;Unigene0028945;Unigene0036186	Unigene032835;Unigene043608;Unigene044683	Unigene0008908;Unigene0014296;Unigene0038581	Unigene015457;Unigene023429;Unigene023430	Unigene017996;Unigene023245;Unigene032910	Unigene016767;Unigene017482;Unigene020018
group704	25 genes,9 taxas	3	2	3	3	3	2	3	3	3	Unigene002499;Unigene002500;Unigene018266	Unigene0025991;Unigene0026294	Unigene000707;Unigene021610;Unigene027342	Unigene0019608;Unigene0030773;Unigene0030774	Unigene039925;Unigene043724;Unigene046446	Unigene0010961;Unigene0018439	Unigene016593;Unigene021232;Unigene035116	Unigene028971;Unigene039529;Unigene043182	Unigene017279;Unigene025374;Unigene025375
group705	16 genes,9 taxas	3	1	2	1	2	1	2	2	2	Unigene011386;Unigene010782;Unigene011387	Unigene0017801	Unigene013591;Unigene008597	Unigene0027438	Unigene028444;Unigene047483	Unigene0009427	Unigene023420;Unigene029869	Unigene028348;Unigene032757	Unigene017470;Unigene015726
group706	19 genes,9 taxas	3	2	2	2	2	2	3	1	2	Unigene001930;Unigene019661;Unigene019662	Unigene0006013;Unigene0022354	Unigene004002;Unigene006167	Unigene0023805;Unigene0034183	Unigene036157;Unigene047601	Unigene0017103;Unigene0021567	Unigene017582;Unigene017583;Unigene018407	Unigene043206	Unigene017604;Unigene024709
group707	16 genes,9 taxas	2	1	2	2	2	1	2	2	2	Unigene013781;Unigene013783	Unigene0034275	Unigene011010;Unigene011011	Unigene0032408;Unigene0032410	Unigene029871;Unigene045372	Unigene0029555	Unigene018247;Unigene030489	Unigene028894;Unigene038142	Unigene017661;Unigene017662
group708	12 genes,9 taxas	2	1	1	2	1	1	1	1	2	Unigene009180;Unigene009181	Unigene0027788	Unigene018316	Unigene0019287;Unigene0024617	Unigene063734	Unigene0025206	Unigene034314	Unigene037165	Unigene017728;Unigene017726
group709	21 genes,9 taxas	3	2	3	2	2	2	3	2	2	Unigene009612;Unigene009613;Unigene002924	Unigene0033640;Unigene0034431	Unigene000157;Unigene005807;Unigene018274	Unigene0035722;Unigene0036881	Unigene067477;Unigene062831	Unigene0025581;Unigene0026609	Unigene035695;Unigene021883;Unigene021884	Unigene035141;Unigene051695	Unigene018015;Unigene027069
group710	24 genes,9 taxas	3	2	3	2	3	2	3	3	3	Unigene005483;Unigene018160;Unigene018772	Unigene0020349;Unigene0027023	Unigene017453;Unigene007758;Unigene007757	Unigene0022585;Unigene0033198	Unigene045442;Unigene034783;Unigene058817	Unigene0008103;Unigene0023814	Unigene030905;Unigene022076;Unigene022077	Unigene000966;Unigene025137;Unigene034767	Unigene018538;Unigene029948;Unigene029949
group711	23 genes,9 taxas	3	2	3	2	3	2	3	3	2	Unigene012776;Unigene022207;Unigene022484	Unigene0014314;Unigene0020170	Unigene012514;Unigene013135;Unigene021817	Unigene0016578;Unigene0017485	Unigene044000;Unigene049326;Unigene044332	Unigene0020818;Unigene0023936	Unigene018694;Unigene018409;Unigene028040	Unigene025648;Unigene023530;Unigene026313	Unigene018886;Unigene023538
group712	12 genes,9 taxas	1	1	2	1	2	1	2	1	1	Unigene011799	Unigene0029921	Unigene006121;Unigene026553	Unigene0027345	Unigene051141;Unigene051143	Unigene0028129	Unigene031259;Unigene031258	Unigene024800	Unigene019249
group713	24 genes,9 taxas	3	2	2	3	3	2	3	3	3	Unigene007330;Unigene013266;Unigene013267	Unigene0022637;Unigene0031498	Unigene014044;Unigene015783	Unigene0032697;Unigene0039342;Unigene0039341	Unigene058071;Unigene059047;Unigene059048	Unigene0020533;Unigene0021824	Unigene030472;Unigene036054;Unigene036055	Unigene042197;Unigene042198;Unigene043475	Unigene020459;Unigene030696;Unigene030697
group714	20 genes,9 taxas	3	2	2	2	2	2	3	2	2	Unigene005932;Unigene005269;Unigene005270	Unigene0023972;Unigene0031107	Unigene017087;Unigene017330	Unigene0033626;Unigene0036677	Unigene052652;Unigene059298	Unigene0025851;Unigene0020425	Unigene020023;Unigene016490;Unigene016492	Unigene041815;Unigene045823	Unigene020558;Unigene032760
group715	23 genes,9 taxas	3	3	3	1	3	3	3	2	2	Unigene009687;Unigene015336;Unigene015337	Unigene0013895;Unigene0023074;Unigene0023076	Unigene010925;Unigene017455;Unigene011714	Unigene0028091	Unigene034431;Unigene057445;Unigene057448	Unigene0016039;Unigene0024534;Unigene0024535	Unigene003948;Unigene017381;Unigene017382	Unigene039477;Unigene043666	Unigene021574;Unigene023573
group716	9 genes,9 taxas	1	1	1	1	1	1	1	1	1	Unigene010498	Unigene0024394	Unigene011716	Unigene0035496	Unigene053780	Unigene0020850	Unigene020896	Unigene035789	Unigene021838
group717	21 genes,9 taxas	2	3	2	2	2	3	3	1	3	Unigene023165;Unigene022683	Unigene0021532;Unigene0035503;Unigene0021531	Unigene020955;Unigene027929	Unigene0021431;Unigene0041437	Unigene049044;Unigene067864	Unigene0030128;Unigene0002562;Unigene0031928	Unigene036141;Unigene050425;Unigene008511	Unigene040618	Unigene021974;Unigene029891;Unigene033918
group718	16 genes,9 taxas	2	2	2	1	2	2	2	2	1	Unigene011702;Unigene026379	Unigene0024530;Unigene0024531	Unigene012160;Unigene012161	Unigene0029712	Unigene050264;Unigene050265	Unigene0018388;Unigene0018389	Unigene024280;Unigene024281	Unigene022109;Unigene033198	Unigene022124
group719	11 genes,9 taxas	1	1	1	1	1	1	1	2	2	Unigene014795	Unigene0031801	Unigene016602	Unigene0028557	Unigene038607	Unigene0026887	Unigene035750	Unigene036233;Unigene036234	Unigene022829;Unigene022830
group720	17 genes,9 taxas	2	2	2	2	2	1	2	2	2	Unigene007725;Unigene009056	Unigene0017066;Unigene0020776	Unigene013225;Unigene020534	Unigene0030814;Unigene0030815	Unigene042942;Unigene045139	Unigene0014420	Unigene007773;Unigene033334	Unigene028823;Unigene029735	Unigene023031;Unigene026963
group721	11 genes,9 taxas	1	2	2	1	1	1	1	1	1	Unigene010613	Unigene0029492;Unigene0029493	Unigene007921;Unigene007923	Unigene0030138	Unigene058866	Unigene0021297	Unigene032069	Unigene044200	Unigene023274
group722	18 genes,9 taxas	2	2	3	1	2	2	2	2	2	Unigene024773;Unigene004789	Unigene0028013;Unigene0018088	Unigene002875;Unigene002876;Unigene009802	Unigene0039632	Unigene048147;Unigene036666	Unigene0016756;Unigene0016466	Unigene017985;Unigene033035	Unigene035073;Unigene036683	Unigene024661;Unigene024662
group723	21 genes,9 taxas	2	2	3	2	2	2	3	2	3	Unigene011151;Unigene014128	Unigene0020710;Unigene0026437	Unigene004148;Unigene019823;Unigene019822	Unigene0029649;Unigene0037311	Unigene046475;Unigene057744	Unigene0021451;Unigene0028305	Unigene029229;Unigene033013;Unigene033014	Unigene040435;Unigene045931	Unigene024923;Unigene028201;Unigene024926
group724	9 genes,9 taxas	1	1	1	1	1	1	1	1	1	Unigene013348	Unigene0031059	Unigene010065	Unigene0040511	Unigene062713	Unigene0017821	Unigene029892	Unigene051878	Unigene025411
group725	19 genes,9 taxas	3	2	2	2	2	2	2	2	2	Unigene012053;Unigene012055;Unigene027684	Unigene0018071;Unigene0034501	Unigene015157;Unigene018267	Unigene0032838;Unigene0039282	Unigene050579;Unigene066216	Unigene0004070;Unigene0019471	Unigene019454;Unigene026667	Unigene030648;Unigene043581	Unigene025412;Unigene031990
group726	25 genes,9 taxas	2	3	4	2	3	4	2	2	3	Unigene027467;Unigene027866	Unigene0027231;Unigene0032415;Unigene0010593	Unigene016365;Unigene025888;Unigene025046;Unigene028319	Unigene0024363;Unigene0027606	Unigene020067;Unigene053128;Unigene013585	Unigene0025440;Unigene0009560;Unigene0025441;Unigene0012372	Unigene025910;Unigene037410	Unigene043775;Unigene045308	Unigene025587;Unigene030313;Unigene006504
group727	14 genes,9 taxas	2	2	1	1	2	1	2	2	1	Unigene010046;Unigene001421	Unigene0026561;Unigene0026562	Unigene016436	Unigene0039673	Unigene058532;Unigene058533	Unigene0028794	Unigene029044;Unigene029045	Unigene047834;Unigene047836	Unigene026286
group728	19 genes,9 taxas	2	3	2	2	3	2	1	2	2	Unigene009736;Unigene009737	Unigene0033237;Unigene0026806;Unigene0033236	Unigene016858;Unigene016859	Unigene0037240;Unigene0023702	Unigene056652;Unigene043224;Unigene056653	Unigene0026886;Unigene0003843	Unigene034293	Unigene042730;Unigene042732	Unigene026529;Unigene026530
group729	27 genes,9 taxas	3	4	2	4	2	5	2	2	3	Unigene027836;Unigene008947;Unigene010421	Unigene0007884;Unigene0026253;Unigene0031885;Unigene0031884	Unigene001478;Unigene019940	Unigene0032858;Unigene0037485;Unigene0037486;Unigene0032856	Unigene046469;Unigene064056	Unigene0014067;Unigene0018982;Unigene0018983;Unigene0027668;Unigene0004287	Unigene002436;Unigene028155	Unigene043732;Unigene045521	Unigene026561;Unigene033307;Unigene026560
group730	13 genes,9 taxas	2	2	1	2	1	2	1	1	1	Unigene020036;Unigene019914	Unigene0030776;Unigene0030778	Unigene002378	Unigene0023973;Unigene0023974	Unigene056211	Unigene0009812;Unigene0009813	Unigene027648	Unigene041643	Unigene027107
group731	21 genes,9 taxas	1	3	2	3	2	3	2	4	1	Unigene012996	Unigene0031937;Unigene0016585;Unigene0031938	Unigene008935;Unigene014092	Unigene0030275;Unigene0030277;Unigene0002518	Unigene030219;Unigene057898	Unigene0021866;Unigene0023215;Unigene0021864	Unigene018455;Unigene035785	Unigene021810;Unigene021811;Unigene050017;Unigene050018	Unigene027175
group732	16 genes,9 taxas	2	2	1	2	2	2	2	2	1	Unigene004174;Unigene011372	Unigene0022970;Unigene0028951	Unigene006723	Unigene0025485;Unigene0037371	Unigene045845;Unigene053733	Unigene0016204;Unigene0017531	Unigene019375;Unigene046686	Unigene023369;Unigene044401	Unigene027937
group733	9 genes,9 taxas	1	1	1	1	1	1	1	1	1	Unigene013069	Unigene0030658	Unigene011226	Unigene0039133	Unigene052881	Unigene0026610	Unigene037440	Unigene045723	Unigene028448
group734	19 genes,9 taxas	2	2	2	2	2	2	3	2	2	Unigene009239;Unigene019758	Unigene0017282;Unigene0024835	Unigene008132;Unigene020626	Unigene0027538;Unigene0036527	Unigene055893;Unigene061696	Unigene0002214;Unigene0034778	Unigene010243;Unigene010244;Unigene022768	Unigene038529;Unigene042802	Unigene029228;Unigene031076
group735	9 genes,9 taxas	1	1	1	1	1	1	1	1	1	Unigene015513	Unigene0034401	Unigene026043	Unigene0038919	Unigene062032	Unigene0029820	Unigene038135	Unigene048982	Unigene029454
group736	15 genes,9 taxas	1	2	1	2	3	1	1	2	2	Unigene012108	Unigene0027516;Unigene0027518	Unigene015414	Unigene0038056;Unigene0038057	Unigene053421;Unigene053423;Unigene053422	Unigene0023903	Unigene030234	Unigene051191;Unigene051193	Unigene029477;Unigene029481
group737	13 genes,9 taxas	1	1	1	1	4	1	2	1	1	Unigene014832	Unigene0035282	Unigene018093	Unigene0040362	Unigene064746;Unigene064753;Unigene064749;Unigene064750	Unigene0028728	Unigene036374;Unigene036372	Unigene044130	Unigene029705
group738	9 genes,8 taxas	1	1	1	0	2	1	1	1	1	Unigene013633	Unigene0030853	Unigene011682	-	Unigene056197;Unigene056198	Unigene0023705	Unigene030501	Unigene045158	Unigene030127
group739	12 genes,9 taxas	2	1	3	1	1	1	1	1	1	Unigene008850;Unigene008851	Unigene0034558	Unigene004905;Unigene004906;Unigene004907	Unigene0038581	Unigene057701	Unigene0022916	Unigene024455	Unigene037090	Unigene030710
group740	25 genes,9 taxas	3	3	2	3	3	3	3	3	2	Unigene020258;Unigene021961;Unigene007295	Unigene0030797;Unigene0030795;Unigene0030796	Unigene016088;Unigene019684	Unigene0037196;Unigene0037197;Unigene0013341	Unigene066427;Unigene066465;Unigene034273	Unigene0018428;Unigene0018430;Unigene0000551	Unigene008845;Unigene035291;Unigene035292	Unigene022862;Unigene027228;Unigene046888	Unigene030921;Unigene031149
group741	18 genes,9 taxas	2	2	2	2	2	2	2	2	2	Unigene013185;Unigene002322	Unigene0032706;Unigene0029673	Unigene011465;Unigene027323	Unigene0032610;Unigene0027976	Unigene061820;Unigene059180	Unigene0022020;Unigene0029220	Unigene020956;Unigene033786	Unigene042454;Unigene047357	Unigene031453;Unigene033452
group742	9 genes,9 taxas	1	1	1	1	1	1	1	1	1	Unigene014621	Unigene0030595	Unigene019445	Unigene0030905	Unigene048945	Unigene0023813	Unigene027718	Unigene044505	Unigene031656
group743	11 genes,9 taxas	1	1	1	1	1	1	1	2	2	Unigene013664	Unigene0033458	Unigene012600	Unigene0040973	Unigene067675	Unigene0021940	Unigene034749	Unigene046637;Unigene046638	Unigene032409;Unigene032411
group744	9 genes,9 taxas	1	1	1	1	1	1	1	1	1	Unigene014192	Unigene0034587	Unigene018854	Unigene0037256	Unigene062288	Unigene0026915	Unigene025911	Unigene045420	Unigene033858
group745	20 genes,9 taxas	3	1	3	2	4	1	2	2	2	Unigene005625;Unigene008969;Unigene000051	Unigene0021942	Unigene005657;Unigene007523;Unigene024535	Unigene0041121;Unigene0017163	Unigene064699;Unigene064700;Unigene033852;Unigene064701	Unigene0027478	Unigene031876;Unigene024032	Unigene024590;Unigene048643	Unigene034144;Unigene034145
group746	11 genes,7 taxas	1	2	1	2	2	2	1	0	0	Unigene016027	Unigene0034163;Unigene0034166	Unigene020119	Unigene0041389;Unigene0012472	Unigene068705;Unigene068704	Unigene0030108;Unigene0030109	Unigene039050	-	-
group747	22 genes,9 taxas	2	3	2	2	2	2	3	3	3	Unigene022072;Unigene010024	Unigene0031827;Unigene0012921;Unigene0016110	Unigene027985;Unigene009092	Unigene0024146;Unigene0025399	Unigene037738;Unigene043236	Unigene0018631;Unigene0021267	Unigene001090;Unigene014028;Unigene026015	Unigene021546;Unigene032896;Unigene036349	Unigene004979;Unigene015067;Unigene017473
group748	21 genes,9 taxas	2	3	2	1	3	3	2	2	3	Unigene010948;Unigene010947	Unigene0027121;Unigene0027122;Unigene0027123	Unigene008551;Unigene025918	Unigene0034986	Unigene053964;Unigene034438;Unigene053965	Unigene0025931;Unigene0010973;Unigene0010974	Unigene031692;Unigene031691	Unigene041779;Unigene041780	Unigene005679;Unigene023532;Unigene037303
group749	17 genes,9 taxas	2	1	1	2	2	2	2	3	2	Unigene003501;Unigene008024	Unigene0013457	Unigene004994	Unigene0020604;Unigene0040640	Unigene029095;Unigene049474	Unigene0022218;Unigene0009931	Unigene014270;Unigene033712	Unigene019392;Unigene040490;Unigene043984	Unigene006847;Unigene027589
group750	24 genes,7 taxas	0	2	0	3	3	6	6	1	3	-	Unigene0033056;Unigene0033054	-	Unigene0034778;Unigene0010840;Unigene0032881	Unigene067112;Unigene067109;Unigene067110	Unigene0029840;Unigene0029841;Unigene0029843;Unigene0029842;Unigene0017701;Unigene0029839	Unigene039609;Unigene039610;Unigene035960;Unigene035967;Unigene035964;Unigene035963	Unigene053349	Unigene008399;Unigene040651;Unigene003474
group751	22 genes,9 taxas	2	3	2	3	3	3	2	2	2	Unigene005124;Unigene010550	Unigene0009730;Unigene0017614;Unigene0012683	Unigene024830;Unigene015724	Unigene0016201;Unigene0028991;Unigene0034176	Unigene033659;Unigene044831;Unigene045880	Unigene0017830;Unigene0004043;Unigene0004259	Unigene019085;Unigene010161	Unigene020496;Unigene033823	Unigene008603;Unigene015023
group752	18 genes,9 taxas	2	2	2	2	3	1	2	2	2	Unigene007919;Unigene010226	Unigene0030870;Unigene0030871	Unigene013239;Unigene013240	Unigene0029874;Unigene0029875	Unigene056928;Unigene088054;Unigene056927	Unigene0020587	Unigene020606;Unigene020607	Unigene030561;Unigene030743	Unigene009458;Unigene029360
group753	20 genes,9 taxas	2	2	2	2	3	2	2	2	3	Unigene011726;Unigene024019	Unigene0011205;Unigene0022902	Unigene024531;Unigene027480	Unigene0022920;Unigene0032787	Unigene044036;Unigene044037;Unigene048248	Unigene0006506;Unigene0026932	Unigene011025;Unigene036517	Unigene045613;Unigene050062	Unigene010537;Unigene017144;Unigene017145
group754	20 genes,9 taxas	2	3	1	3	2	3	2	2	2	Unigene021929;Unigene024099	Unigene0015998;Unigene0022349;Unigene0022348	Unigene007055	Unigene0029156;Unigene0024548;Unigene0024549	Unigene049799;Unigene057611	Unigene0014123;Unigene0017170;Unigene0017171	Unigene022104;Unigene024943	Unigene028532;Unigene034457	Unigene010640;Unigene017408
group755	8 genes,8 taxas	1	1	1	1	1	0	1	1	1	Unigene003357	Unigene0015741	Unigene006943	Unigene0016686	Unigene046982	-	Unigene021494	Unigene023553	Unigene011375
group756	23 genes,9 taxas	3	2	2	3	2	2	3	3	3	Unigene021810;Unigene003404;Unigene026864	Unigene0028080;Unigene0028081	Unigene012519;Unigene019215	Unigene0023975;Unigene0034494;Unigene0034495	Unigene054887;Unigene052342	Unigene0025090;Unigene0025089	Unigene014464;Unigene013528;Unigene023928	Unigene018367;Unigene034545;Unigene040434	Unigene011383;Unigene022496;Unigene026543
group757	10 genes,8 taxas	2	1	2	0	1	1	1	1	1	Unigene002643;Unigene002644	Unigene0028225	Unigene013489;Unigene013490	-	Unigene061303	Unigene0024695	Unigene029617	Unigene049334	Unigene011735
group758	20 genes,9 taxas	3	2	1	2	3	3	2	2	2	Unigene020376;Unigene026671;Unigene016218	Unigene0017181;Unigene0018572	Unigene016108	Unigene0016133;Unigene0025765	Unigene015272;Unigene046097;Unigene051766	Unigene0005730;Unigene0018116;Unigene0038963	Unigene033033;Unigene033460	Unigene032229;Unigene041637	Unigene011833;Unigene036227
group759	17 genes,9 taxas	2	2	2	1	2	2	2	2	2	Unigene012031;Unigene027255	Unigene0024634;Unigene0024635	Unigene014675;Unigene017058	Unigene0032514	Unigene042079;Unigene046083	Unigene0027692;Unigene0028343	Unigene020454;Unigene028256	Unigene033863;Unigene032570	Unigene012667;Unigene015787
group760	21 genes,9 taxas	3	3	2	2	2	2	2	2	3	Unigene006565;Unigene001519;Unigene002780	Unigene0015764;Unigene0018663;Unigene0018664	Unigene006394;Unigene013598	Unigene0025235;Unigene0033821	Unigene061929;Unigene062330	Unigene0020422;Unigene0023616	Unigene032755;Unigene024325	Unigene034014;Unigene045003	Unigene012768;Unigene017487;Unigene027424
group761	19 genes,9 taxas	3	2	2	2	2	2	2	2	2	Unigene002977;Unigene002978;Unigene017426	Unigene0022434;Unigene0028389	Unigene016578;Unigene017485	Unigene0022594;Unigene0040581	Unigene042242;Unigene062233	Unigene0018558;Unigene0025693	Unigene026876;Unigene021973	Unigene046027;Unigene029927	Unigene013433;Unigene030099
group762	25 genes,9 taxas	2	3	3	3	2	3	3	3	3	Unigene009813;Unigene009814	Unigene0000565;Unigene0015668;Unigene0015669	Unigene000642;Unigene000643;Unigene026514	Unigene0016345;Unigene0023256;Unigene0023257	Unigene017487;Unigene049216	Unigene0006477;Unigene0011957;Unigene0011958	Unigene012875;Unigene019568;Unigene019569	Unigene024330;Unigene026173;Unigene026174	Unigene013537;Unigene014785;Unigene018518
group763	17 genes,9 taxas	2	1	2	2	2	2	2	2	2	Unigene017704;Unigene026852	Unigene0021280	Unigene014451;Unigene014564	Unigene0021577;Unigene0024469	Unigene023109;Unigene037604	Unigene0015532;Unigene0044240	Unigene025859;Unigene052602	Unigene028106;Unigene030199	Unigene013682;Unigene021478
group764	21 genes,9 taxas	3	2	3	2	1	2	3	2	3	Unigene027519;Unigene021470;Unigene006143	Unigene0013228;Unigene0018230	Unigene003354;Unigene011114;Unigene003237	Unigene0023283;Unigene0029748	Unigene042725	Unigene0019399;Unigene0007396	Unigene023878;Unigene017701;Unigene013930	Unigene038698;Unigene023673	Unigene015236;Unigene018843;Unigene021222
group765	12 genes,9 taxas	2	1	1	2	1	1	1	2	1	Unigene010544;Unigene000004	Unigene0029743	Unigene013595	Unigene0031807;Unigene0031808	Unigene066097	Unigene0024012	Unigene028475	Unigene040326;Unigene040325	Unigene015251
group766	11 genes,9 taxas	1	1	1	1	1	2	2	1	1	Unigene013051	Unigene0018995	Unigene018732	Unigene0018994	Unigene031943	Unigene0027421;Unigene0027422	Unigene012115;Unigene016637	Unigene038398	Unigene015542
group767	12 genes,9 taxas	1	2	1	1	1	2	1	1	2	Unigene002469	Unigene0009950;Unigene0015150	Unigene023498	Unigene0024031	Unigene043506	Unigene0004705;Unigene0004546	Unigene020391	Unigene037568	Unigene017146;Unigene017147
group768	18 genes,9 taxas	2	2	2	2	2	2	2	2	2	Unigene005214;Unigene006435	Unigene0016171;Unigene0027209	Unigene014335;Unigene000161	Unigene0025005;Unigene0030793	Unigene056304;Unigene056939	Unigene0019776;Unigene0004361	Unigene012123;Unigene017082	Unigene029019;Unigene036752	Unigene017432;Unigene029847
group769	23 genes,9 taxas	3	3	3	2	3	3	2	2	2	Unigene003025;Unigene009473;Unigene004776	Unigene0012647;Unigene0026357;Unigene0010037	Unigene002803;Unigene000446;Unigene025619	Unigene0019631;Unigene0032599	Unigene032131;Unigene060245;Unigene060246	Unigene0011716;Unigene0036599;Unigene0043438	Unigene015127;Unigene034961	Unigene039203;Unigene041482	Unigene017531;Unigene025816
group770	10 genes,9 taxas	2	1	1	1	1	1	1	1	1	Unigene008393;Unigene008394	Unigene0026598	Unigene005154	Unigene0029639	Unigene046721	Unigene0025665	Unigene027845	Unigene042302	Unigene017649
group771	21 genes,9 taxas	2	3	2	2	3	3	2	2	2	Unigene002739;Unigene024199	Unigene0014164;Unigene0023736;Unigene0023737	Unigene015934;Unigene018778	Unigene0031159;Unigene0027119	Unigene044254;Unigene049975;Unigene049976	Unigene0011425;Unigene0020404;Unigene0021577	Unigene012881;Unigene018089	Unigene022515;Unigene035804	Unigene017810;Unigene022843
group772	17 genes,9 taxas	2	2	2	2	2	1	2	2	2	Unigene019833;Unigene024451	Unigene0021559;Unigene0026621	Unigene009369;Unigene012948	Unigene0032920;Unigene0023724	Unigene047315;Unigene056997	Unigene0025044	Unigene017492;Unigene033194	Unigene029615;Unigene046826	Unigene017877;Unigene031060
group773	17 genes,9 taxas	2	2	2	1	2	2	2	2	2	Unigene008215;Unigene007686	Unigene0014193;Unigene0019620	Unigene013677;Unigene017209	Unigene0034324	Unigene047561;Unigene051214	Unigene0020899;Unigene0010354	Unigene009784;Unigene031873	Unigene032294;Unigene047042	Unigene018288;Unigene023962
group774	18 genes,9 taxas	2	2	2	2	2	2	3	2	1	Unigene015398;Unigene018199	Unigene0033843;Unigene0046362	Unigene006320;Unigene025297	Unigene0014491;Unigene0035168	Unigene062392;Unigene068016	Unigene0004318;Unigene0029704	Unigene019024;Unigene029933;Unigene038418	Unigene039000;Unigene050138	Unigene018362
group775	18 genes,9 taxas	2	2	2	1	2	2	3	2	2	Unigene007847;Unigene026352	Unigene0030952;Unigene0031830	Unigene007564;Unigene002744	Unigene0031407	Unigene054407;Unigene043019	Unigene0024248;Unigene0029742	Unigene011670;Unigene011671;Unigene033845	Unigene042696;Unigene042766	Unigene018684;Unigene029412
group776	22 genes,9 taxas	2	3	2	3	2	2	3	3	2	Unigene019738;Unigene026947	Unigene0002978;Unigene0019149;Unigene0021852	Unigene006642;Unigene012678	Unigene0024959;Unigene0029747;Unigene0038621	Unigene045085;Unigene057934	Unigene0009354;Unigene0019136	Unigene013751;Unigene020620;Unigene026474	Unigene032887;Unigene033651;Unigene022808	Unigene019057;Unigene028132
group777	19 genes,9 taxas	2	2	2	3	2	2	2	2	2	Unigene008026;Unigene009961	Unigene0026136;Unigene0033502	Unigene015871;Unigene017637	Unigene0026309;Unigene0028159;Unigene0032503	Unigene032391;Unigene054214	Unigene0013578;Unigene0020772	Unigene017313;Unigene025126	Unigene033552;Unigene040474	Unigene020404;Unigene023623
group778	26 genes,9 taxas	1	3	4	4	2	3	3	3	3	Unigene017471	Unigene0020015;Unigene0023300;Unigene0023301	Unigene001636;Unigene006766;Unigene016845;Unigene007183	Unigene0037458;Unigene0040089;Unigene0040090;Unigene0019559	Unigene058511;Unigene063400	Unigene0021918;Unigene0021919;Unigene0022942	Unigene012085;Unigene034978;Unigene005986	Unigene024361;Unigene041542;Unigene042567	Unigene020507;Unigene030587;Unigene030588
group779	9 genes,9 taxas	1	1	1	1	1	1	1	1	1	Unigene013306	Unigene0027709	Unigene016463	Unigene0040098	Unigene041246	Unigene0028253	Unigene029314	Unigene038959	Unigene020680
group780	18 genes,9 taxas	3	2	2	2	2	2	2	2	1	Unigene005372;Unigene005373;Unigene020227	Unigene0021025;Unigene0022863	Unigene005014;Unigene016660	Unigene0025216;Unigene0033115	Unigene038691;Unigene038698	Unigene0012559;Unigene0026094	Unigene020933;Unigene035659	Unigene012407;Unigene037389	Unigene021237
group781	22 genes,9 taxas	2	3	2	2	3	2	3	3	2	Unigene024319;Unigene027147	Unigene0020721;Unigene0021484;Unigene0023120	Unigene009752;Unigene017197	Unigene0026484;Unigene0013784	Unigene051015;Unigene051434;Unigene029856	Unigene0022944;Unigene0032304	Unigene016517;Unigene035826;Unigene035225	Unigene032891;Unigene034984;Unigene034182	Unigene021646;Unigene023850
group782	9 genes,9 taxas	1	1	1	1	1	1	1	1	1	Unigene010261	Unigene0025762	Unigene012010	Unigene0024984	Unigene042005	Unigene0024716	Unigene028657	Unigene050028	Unigene022025
group783	16 genes,9 taxas	2	2	3	2	1	2	2	1	1	Unigene004592;Unigene004053	Unigene0017678;Unigene0024921	Unigene007115;Unigene011840;Unigene000746	Unigene0022349;Unigene0030234	Unigene064270	Unigene0018816;Unigene0043520	Unigene037901;Unigene037902	Unigene042889	Unigene022650
group784	18 genes,9 taxas	2	2	2	2	2	2	2	2	2	Unigene011949;Unigene024829	Unigene0020578;Unigene0022674	Unigene017201;Unigene017807	Unigene0032663;Unigene0025537	Unigene048210;Unigene058473	Unigene0012735;Unigene0027978	Unigene017837;Unigene021087	Unigene027904;Unigene043533	Unigene022680;Unigene025435
group785	22 genes,9 taxas	2	1	3	3	3	2	3	4	1	Unigene010811;Unigene010813	Unigene0025614	Unigene010240;Unigene010241;Unigene010862	Unigene0031730;Unigene0031728;Unigene0031732	Unigene040436;Unigene049576;Unigene049577	Unigene0023541;Unigene0023542	Unigene003673;Unigene003674;Unigene012122	Unigene018977;Unigene044978;Unigene044980;Unigene044977	Unigene023422
group786	25 genes,9 taxas	3	2	3	3	3	2	3	3	3	Unigene005362;Unigene016212;Unigene026776	Unigene0013552;Unigene0034042	Unigene017456;Unigene018561;Unigene019485	Unigene0036421;Unigene0040557;Unigene0033950	Unigene050885;Unigene059635;Unigene060717	Unigene0027303;Unigene0027305	Unigene026078;Unigene026769;Unigene026771	Unigene039711;Unigene035239;Unigene042716	Unigene023780;Unigene029209;Unigene034606
group787	9 genes,9 taxas	1	1	1	1	1	1	1	1	1	Unigene009236	Unigene0011598	Unigene009293	Unigene0029735	Unigene039986	Unigene0018500	Unigene029647	Unigene037179	Unigene023949
group788	19 genes,9 taxas	2	2	2	2	2	2	2	2	3	Unigene008750;Unigene017250	Unigene0027136;Unigene0027137	Unigene018626;Unigene013114	Unigene0035772;Unigene0035770	Unigene058501;Unigene053444	Unigene0009131;Unigene0007790	Unigene025854;Unigene030502	Unigene030927;Unigene035268	Unigene024177;Unigene029185;Unigene024174
group789	18 genes,9 taxas	2	2	2	2	2	2	2	2	2	Unigene006845;Unigene018342	Unigene0019762;Unigene0021936	Unigene008625;Unigene017681	Unigene0040642;Unigene0031054	Unigene061385;Unigene066875	Unigene0028346;Unigene0013557	Unigene023577;Unigene028858	Unigene047491;Unigene049098	Unigene024954;Unigene031255
group790	14 genes,8 taxas	1	2	0	2	2	1	2	1	3	Unigene014805	Unigene0010225;Unigene0034738	-	Unigene0040498;Unigene0017476	Unigene042870;Unigene065750	Unigene0028988	Unigene035137;Unigene035138	Unigene051188	Unigene025015;Unigene025017;Unigene025014
group791	21 genes,9 taxas	4	2	1	2	2	2	3	2	3	Unigene003034;Unigene000779;Unigene000780;Unigene016418	Unigene0012476;Unigene0020342	Unigene017761	Unigene0024478;Unigene0034533	Unigene031794;Unigene056501	Unigene0006334;Unigene0024870	Unigene013727;Unigene013729;Unigene023759	Unigene037111;Unigene010808	Unigene025773;Unigene005648;Unigene039397
group792	18 genes,9 taxas	2	2	2	2	2	2	2	2	2	Unigene009062;Unigene024893	Unigene0016876;Unigene0019764	Unigene005152;Unigene019561	Unigene0027901;Unigene0035899	Unigene047684;Unigene049938	Unigene0018590;Unigene0028876	Unigene023450;Unigene032088	Unigene024452;Unigene043920	Unigene025813;Unigene026991
group793	19 genes,9 taxas	2	2	2	3	2	2	2	2	2	Unigene014620;Unigene019693	Unigene0032413;Unigene0034702	Unigene010461;Unigene014293	Unigene0030119;Unigene0036111;Unigene0036916	Unigene047668;Unigene061381	Unigene0025520;Unigene0020969	Unigene014479;Unigene025150	Unigene048038;Unigene052009	Unigene026001;Unigene026303
group794	16 genes,9 taxas	1	2	2	2	2	2	2	2	1	Unigene026183	Unigene0019127;Unigene0029027	Unigene023995;Unigene010782	Unigene0024811;Unigene0027847	Unigene051616;Unigene066483	Unigene0006868;Unigene0014043	Unigene025956;Unigene034157	Unigene026452;Unigene046019	Unigene026110
group795	18 genes,9 taxas	1	3	2	2	3	1	2	2	2	Unigene008669	Unigene0033834;Unigene0033833;Unigene0033832	Unigene012474;Unigene012583	Unigene0033749;Unigene0033750	Unigene033422;Unigene059700;Unigene067281	Unigene0024698	Unigene019785;Unigene037598	Unigene043136;Unigene051761	Unigene026207;Unigene039350
group796	22 genes,9 taxas	2	2	2	2	3	2	3	2	4	Unigene011203;Unigene019722	Unigene0011851;Unigene0031138	Unigene015965;Unigene016836	Unigene0033383;Unigene0037151	Unigene032471;Unigene057551;Unigene061249	Unigene0013324;Unigene0027045	Unigene027382;Unigene027794;Unigene028111	Unigene037192;Unigene038554	Unigene026264;Unigene030819;Unigene009594;Unigene015345
group797	21 genes,9 taxas	2	2	3	2	4	2	2	2	2	Unigene001612;Unigene010404	Unigene0025572;Unigene0030806	Unigene004389;Unigene004390;Unigene009611	Unigene0039453;Unigene0039452	Unigene058365;Unigene065599;Unigene065600;Unigene065601	Unigene0022599;Unigene0025524	Unigene023140;Unigene029274	Unigene045631;Unigene033339	Unigene026285;Unigene028364
group798	21 genes,9 taxas	3	2	2	2	2	2	2	3	3	Unigene004596;Unigene020274;Unigene006903	Unigene0018888;Unigene0028176	Unigene012428;Unigene017072	Unigene0027697;Unigene0034106	Unigene028487;Unigene043796	Unigene0015961;Unigene0022044	Unigene007727;Unigene013019	Unigene024179;Unigene025830;Unigene031365	Unigene027335;Unigene031691;Unigene031692
group799	18 genes,9 taxas	2	2	1	2	2	3	2	2	2	Unigene016468;Unigene011719	Unigene0032604;Unigene0020514	Unigene016407	Unigene0033083;Unigene0032678	Unigene053320;Unigene038332	Unigene0022095;Unigene0005572;Unigene0021958	Unigene018823;Unigene013823	Unigene040640;Unigene034737	Unigene027519;Unigene039165
group800	7 genes,7 taxas	1	1	1	0	1	0	1	1	1	Unigene012492	Unigene0018555	Unigene011013	-	Unigene057462	-	Unigene028285	Unigene032221	Unigene027554
group801	10 genes,9 taxas	2	1	1	1	1	1	1	1	1	Unigene011820;Unigene011821	Unigene0029838	Unigene018403	Unigene0034312	Unigene061016	Unigene0018433	Unigene021723	Unigene046063	Unigene028392
group802	18 genes,9 taxas	2	2	2	2	2	2	2	2	2	Unigene000516;Unigene005973	Unigene0033644;Unigene0033645	Unigene016247;Unigene016248	Unigene0032082;Unigene0038078	Unigene060526;Unigene060850	Unigene0028549;Unigene0028552	Unigene012201;Unigene038959	Unigene048166;Unigene048167	Unigene028755;Unigene028757
group803	9 genes,9 taxas	1	1	1	1	1	1	1	1	1	Unigene010377	Unigene0025674	Unigene018450	Unigene0033391	Unigene057164	Unigene0025465	Unigene023689	Unigene039764	Unigene028806
group804	23 genes,9 taxas	3	3	3	2	2	3	2	4	1	Unigene016467;Unigene026953;Unigene027885	Unigene0030039;Unigene0009566;Unigene0009388	Unigene017090;Unigene017088;Unigene017089	Unigene0040044;Unigene0040046	Unigene057781;Unigene057784	Unigene0018252;Unigene0018251;Unigene0003935	Unigene018458;Unigene025884	Unigene035787;Unigene035788;Unigene022177;Unigene035786	Unigene029476
group805	20 genes,9 taxas	2	2	2	2	3	2	2	2	3	Unigene013557;Unigene014441	Unigene0033190;Unigene0032073	Unigene018282;Unigene018782	Unigene0037491;Unigene0040894	Unigene065640;Unigene044019;Unigene052207	Unigene0011078;Unigene0027076	Unigene038087;Unigene035027	Unigene047802;Unigene035470	Unigene029632;Unigene034180;Unigene034179
group806	20 genes,9 taxas	2	2	2	4	3	2	3	1	1	Unigene013790;Unigene013791	Unigene0019907;Unigene0019909	Unigene013090;Unigene013091	Unigene0035598;Unigene0035599;Unigene0035600;Unigene0035601	Unigene055410;Unigene055411;Unigene055413	Unigene0025552;Unigene0025553	Unigene029902;Unigene029903;Unigene029904	Unigene044117	Unigene029768
group807	13 genes,9 taxas	1	1	2	1	2	2	2	1	1	Unigene014458	Unigene0022850	Unigene013775;Unigene013776	Unigene0031190	Unigene063174;Unigene063173	Unigene0025406;Unigene0025405	Unigene030152;Unigene030154	Unigene038243	Unigene030554
group808	15 genes,9 taxas	2	1	2	2	2	2	1	2	1	Unigene013641;Unigene013642	Unigene0021860	Unigene017879;Unigene017880	Unigene0027576;Unigene0026760	Unigene053353;Unigene053354	Unigene0006554;Unigene0014654	Unigene016591	Unigene038144;Unigene033044	Unigene030573
group809	17 genes,9 taxas	2	2	2	1	2	2	2	2	2	Unigene012777;Unigene012778	Unigene0012382;Unigene0026046	Unigene008894;Unigene010204	Unigene0038495	Unigene060280;Unigene060281	Unigene0021685;Unigene0021686	Unigene029098;Unigene029099	Unigene028388;Unigene048309	Unigene031846;Unigene031847
group810	9 genes,9 taxas	1	1	1	1	1	1	1	1	1	Unigene004559	Unigene0025305	Unigene017873	Unigene0033812	Unigene065065	Unigene0016171	Unigene033060	Unigene037811	Unigene032326
group811	16 genes,9 taxas	3	2	2	1	4	1	1	1	1	Unigene013212;Unigene003848;Unigene013211	Unigene0029904;Unigene0029905	Unigene018020;Unigene018021	Unigene0035214	Unigene051899;Unigene046431;Unigene051895;Unigene051901	Unigene0025381	Unigene035511	Unigene045250	Unigene032482
group812	11 genes,9 taxas	2	1	1	1	1	1	1	2	1	Unigene015768;Unigene015769	Unigene0034663	Unigene015280	Unigene0040896	Unigene050136	Unigene0028974	Unigene035605	Unigene035151;Unigene052729	Unigene032922
group813	22 genes,9 taxas	1	1	2	2	6	2	4	2	2	Unigene005862	Unigene0035507	Unigene012379;Unigene020127	Unigene0041024;Unigene0033188	Unigene068257;Unigene068258;Unigene068019;Unigene068027;Unigene068253;Unigene068249	Unigene0028637;Unigene0030062	Unigene039318;Unigene039321;Unigene035370;Unigene039239	Unigene050571;Unigene052229	Unigene034385;Unigene031523
group814	9 genes,9 taxas	1	1	1	1	1	1	1	1	1	Unigene013892	Unigene0030809	Unigene013802	Unigene0036133	Unigene067130	Unigene0026644	Unigene034860	Unigene052173	Unigene034391
group815	20 genes,9 taxas	3	1	3	1	2	1	3	3	3	Unigene011492;Unigene013412;Unigene024961	Unigene0014938	Unigene005301;Unigene008249;Unigene013804	Unigene0030785	Unigene034359;Unigene057945	Unigene0043563	Unigene018134;Unigene032343;Unigene040076	Unigene016982;Unigene040211;Unigene048237	Unigene004914;Unigene007906;Unigene011638
group816	21 genes,9 taxas	2	2	2	3	2	3	2	2	3	Unigene002823;Unigene016033	Unigene0011727;Unigene0033890	Unigene016625;Unigene019318	Unigene0040646;Unigene0033250;Unigene0023541	Unigene062521;Unigene065396	Unigene0020033;Unigene0020034;Unigene0024721	Unigene002158;Unigene024486	Unigene041386;Unigene044778	Unigene005022;Unigene016507;Unigene032382
group817	18 genes,9 taxas	2	2	2	2	2	2	2	2	2	Unigene021189;Unigene017160	Unigene0021590;Unigene0021589	Unigene012039;Unigene027338	Unigene0038990;Unigene0038991	Unigene052591;Unigene055988	Unigene0027680;Unigene0027679	Unigene015275;Unigene036127	Unigene034672;Unigene034673	Unigene005390;Unigene028280
group818	13 genes,9 taxas	1	1	2	2	1	2	1	1	2	Unigene001264	Unigene0024517	Unigene028329;Unigene013914	Unigene0017756;Unigene0027982	Unigene058036	Unigene0035495;Unigene0012502	Unigene035971	Unigene046748	Unigene008388;Unigene008559
group819	11 genes,9 taxas	2	1	1	1	1	2	1	1	1	Unigene025799;Unigene020266	Unigene0017565	Unigene007162	Unigene0014918	Unigene059593	Unigene0001525;Unigene0013519	Unigene033929	Unigene043318	Unigene008550
group820	23 genes,9 taxas	2	2	3	3	2	3	2	3	3	Unigene000122;Unigene006005	Unigene0002752;Unigene0028349	Unigene005608;Unigene010724;Unigene011894	Unigene0020352;Unigene0026046;Unigene0033258	Unigene062707;Unigene055064	Unigene0016334;Unigene0018365;Unigene0021586	Unigene027692;Unigene028878	Unigene027829;Unigene028087;Unigene039495	Unigene009601;Unigene030095;Unigene033245
group821	16 genes,9 taxas	2	2	2	1	1	3	1	1	3	Unigene025781;Unigene021235	Unigene0012348;Unigene0010485	Unigene024630;Unigene000690	Unigene0018469	Unigene030216	Unigene0007199;Unigene0007198;Unigene0007200	Unigene026736	Unigene046200	Unigene009988;Unigene007900;Unigene036313
group822	25 genes,9 taxas	2	3	1	3	2	6	1	1	6	Unigene017869;Unigene021524	Unigene0023709;Unigene0046891;Unigene0002202	Unigene002301	Unigene0006844;Unigene0046562;Unigene0047162	Unigene066601;Unigene066602	Unigene0031413;Unigene0019499;Unigene0019502;Unigene0027400;Unigene0031702;Unigene0007222	Unigene020559	Unigene050468	Unigene010970;Unigene016778;Unigene016780;Unigene036694;Unigene038134;Unigene040341
group823	22 genes,9 taxas	2	3	2	3	2	3	2	2	3	Unigene026656;Unigene027106	Unigene0018261;Unigene0004032;Unigene0015350	Unigene002794;Unigene027813	Unigene0018260;Unigene0018261;Unigene0034528	Unigene040350;Unigene044974	Unigene0002050;Unigene0014312;Unigene0020539	Unigene015489;Unigene017189	Unigene008778;Unigene043812	Unigene011001;Unigene021721;Unigene021722
group824	16 genes,9 taxas	2	1	2	1	2	2	2	2	2	Unigene017248;Unigene025834	Unigene0024533	Unigene005308;Unigene014711	Unigene0031064	Unigene032328;Unigene039789	Unigene0023138;Unigene0043363	Unigene023121;Unigene030613	Unigene032908;Unigene068372	Unigene011838;Unigene021979
group825	24 genes,9 taxas	1	3	2	2	2	3	5	4	2	Unigene010479	Unigene0024319;Unigene0033538;Unigene0013448	Unigene006850;Unigene015450	Unigene0030177;Unigene0040337	Unigene024637;Unigene035206	Unigene0026800;Unigene0008985;Unigene0027702	Unigene026774;Unigene028165;Unigene028166;Unigene034070;Unigene034073	Unigene034882;Unigene036239;Unigene043223;Unigene043221	Unigene011977;Unigene025069
group826	10 genes,9 taxas	1	1	1	1	1	1	1	2	1	Unigene002091	Unigene0012903	Unigene011763	Unigene0038781	Unigene054540	Unigene0009914	Unigene034193	Unigene049465;Unigene048089	Unigene012447
group827	21 genes,9 taxas	4	1	3	1	1	2	3	3	3	Unigene000999;Unigene008457;Unigene009950;Unigene009951	Unigene0019490	Unigene012114;Unigene015562;Unigene018142	Unigene0016628	Unigene041000	Unigene0019711;Unigene0022066	Unigene004378;Unigene019476;Unigene021497	Unigene020757;Unigene036734;Unigene037617	Unigene013014;Unigene022857;Unigene024053
group828	18 genes,9 taxas	2	2	2	2	2	2	2	2	2	Unigene015000;Unigene018245	Unigene0014707;Unigene0029903	Unigene004137;Unigene011870	Unigene0018484;Unigene0036009	Unigene038658;Unigene058002	Unigene0001086;Unigene0019524	Unigene021898;Unigene031597	Unigene022926;Unigene037204	Unigene013473;Unigene021799
group829	18 genes,9 taxas	2	2	2	2	2	2	2	2	2	Unigene001899;Unigene013312	Unigene0026000;Unigene0033112	Unigene008615;Unigene026100	Unigene0021263;Unigene0038104	Unigene061315;Unigene061316	Unigene0019039;Unigene0023964	Unigene019990;Unigene030683	Unigene025848;Unigene038025	Unigene014905;Unigene024155
group830	22 genes,9 taxas	3	1	3	2	2	3	2	3	3	Unigene002737;Unigene007267;Unigene027251	Unigene0046011	Unigene006445;Unigene011253;Unigene016026	Unigene0021310;Unigene0033672	Unigene038494;Unigene044845	Unigene0023624;Unigene0023626;Unigene0023623	Unigene016980;Unigene021886	Unigene022518;Unigene029828;Unigene040922	Unigene014957;Unigene020153;Unigene026477
group831	18 genes,9 taxas	2	2	2	2	2	2	2	2	2	Unigene002946;Unigene026096	Unigene0020398;Unigene0025044	Unigene016575;Unigene023235	Unigene0025956;Unigene0034301	Unigene047294;Unigene051190	Unigene0023989;Unigene0027670	Unigene022530;Unigene025407	Unigene024970;Unigene036227	Unigene015077;Unigene015826
group832	18 genes,9 taxas	2	2	2	2	2	2	2	2	2	Unigene007468;Unigene011692	Unigene0026126;Unigene0016924	Unigene006497;Unigene008309	Unigene0032567;Unigene0027368	Unigene031272;Unigene049734	Unigene0014027;Unigene0019100	Unigene020925;Unigene029835	Unigene030503;Unigene036990	Unigene015950;Unigene022803
group833	18 genes,9 taxas	2	2	1	2	2	2	2	2	3	Unigene002365;Unigene007211	Unigene0032034;Unigene0032035	Unigene015862	Unigene0037251;Unigene0037252	Unigene053002;Unigene061557	Unigene0019239;Unigene0019240	Unigene020898;Unigene020900	Unigene034841;Unigene034842	Unigene016108;Unigene016109;Unigene023433
group834	20 genes,9 taxas	2	2	2	2	2	3	3	2	2	Unigene008698;Unigene014365	Unigene0020009;Unigene0032726	Unigene007502;Unigene009890	Unigene0017717;Unigene0038860	Unigene058803;Unigene062414	Unigene0026106;Unigene0033111;Unigene0022888	Unigene027004;Unigene031318;Unigene031319	Unigene022165;Unigene043928	Unigene016213;Unigene034936
group835	22 genes,9 taxas	3	2	2	2	2	2	3	3	3	Unigene004577;Unigene012833;Unigene012834	Unigene0021266;Unigene0021267	Unigene015482;Unigene016896	Unigene0026923;Unigene0026925	Unigene043459;Unigene046466	Unigene0021445;Unigene0021447	Unigene030770;Unigene030771;Unigene030773	Unigene024946;Unigene046513;Unigene046514	Unigene016314;Unigene016826;Unigene023475
group836	18 genes,9 taxas	2	2	2	2	2	2	2	2	2	Unigene012115;Unigene020008	Unigene0028239;Unigene0031265	Unigene005836;Unigene021678	Unigene0033636;Unigene0038675	Unigene035309;Unigene047857	Unigene0014321;Unigene0028069	Unigene000619;Unigene028058	Unigene039602;Unigene042092	Unigene017431;Unigene029555
group837	18 genes,9 taxas	2	2	2	2	2	1	3	2	2	Unigene004824;Unigene005441	Unigene0022720;Unigene0024849	Unigene014587;Unigene014999	Unigene0027393;Unigene0028478	Unigene037251;Unigene042281	Unigene0017107	Unigene038570;Unigene038571;Unigene000596	Unigene030381;Unigene031447	Unigene017434;Unigene026138
group838	18 genes,9 taxas	2	2	2	2	2	2	2	2	2	Unigene017647;Unigene026613	Unigene0009726;Unigene0025928	Unigene005969;Unigene017154	Unigene0028237;Unigene0035089	Unigene044012;Unigene047374	Unigene0008845;Unigene0024674	Unigene020312;Unigene027724	Unigene027699;Unigene043646	Unigene017491;Unigene018043
group839	10 genes,9 taxas	2	1	1	1	1	1	1	1	1	Unigene003354;Unigene003355	Unigene0008564	Unigene011532	Unigene0023344	Unigene033088	Unigene0019053	Unigene021733	Unigene034278	Unigene017738
group840	16 genes,9 taxas	2	1	2	2	2	1	2	2	2	Unigene000441;Unigene013475	Unigene0034581	Unigene004283;Unigene015151	Unigene0029666;Unigene0029667	Unigene037452;Unigene065747	Unigene0020684	Unigene022521;Unigene034508	Unigene027356;Unigene036986	Unigene017779;Unigene032480
group841	10 genes,9 taxas	2	1	1	1	1	1	1	1	1	Unigene009527;Unigene009530	Unigene0019770	Unigene016967	Unigene0036824	Unigene059403	Unigene0026452	Unigene030960	Unigene042669	Unigene018272
group842	22 genes,9 taxas	2	2	3	3	3	1	3	3	2	Unigene007334;Unigene021776	Unigene0021195;Unigene0024330	Unigene012846;Unigene012928;Unigene012929	Unigene0036992;Unigene0036993;Unigene0027005	Unigene039634;Unigene046487;Unigene047646	Unigene0030547	Unigene012249;Unigene015599;Unigene021353	Unigene026002;Unigene034800;Unigene042926	Unigene018284;Unigene020500
group843	21 genes,9 taxas	2	2	2	2	2	2	3	3	3	Unigene003554;Unigene009902	Unigene0025959;Unigene0027588	Unigene006055;Unigene016953	Unigene0039375;Unigene0034828	Unigene046986;Unigene054107	Unigene0023759;Unigene0020281	Unigene001990;Unigene002667;Unigene036796	Unigene032712;Unigene035201;Unigene043398	Unigene018566;Unigene019451;Unigene012482
group844	24 genes,9 taxas	3	2	3	2	3	2	4	3	2	Unigene012136;Unigene027275;Unigene005272	Unigene0019643;Unigene0029000	Unigene013468;Unigene018028;Unigene002896	Unigene0028381;Unigene0030000	Unigene031320;Unigene044736;Unigene032546	Unigene0017684;Unigene0019587	Unigene018716;Unigene028382;Unigene010916;Unigene010917	Unigene023390;Unigene041619;Unigene025046	Unigene018700;Unigene029626
group845	14 genes,9 taxas	1	1	1	1	2	2	2	2	2	Unigene013053	Unigene0004643	Unigene017062	Unigene0018184	Unigene030901;Unigene049090	Unigene0018936;Unigene0004893	Unigene027190;Unigene028229	Unigene041124;Unigene041269	Unigene018764;Unigene024913
group846	18 genes,9 taxas	2	2	2	2	2	2	2	2	2	Unigene002470;Unigene010620	Unigene0028193;Unigene0032296	Unigene013812;Unigene016010	Unigene0031143;Unigene0031660	Unigene047203;Unigene049665	Unigene0004998;Unigene0021274	Unigene019536;Unigene023133	Unigene024890;Unigene039154	Unigene018845;Unigene019023
group847	19 genes,9 taxas	3	2	2	2	2	2	2	2	2	Unigene006209;Unigene005696;Unigene006210	Unigene0012941;Unigene0013269	Unigene008300;Unigene026576	Unigene0029322;Unigene0022062	Unigene040362;Unigene046930	Unigene0016967;Unigene0018405	Unigene023134;Unigene017656	Unigene049352;Unigene031313	Unigene019570;Unigene023026
group848	19 genes,9 taxas	2	2	2	2	3	2	2	2	2	Unigene016119;Unigene018029	Unigene0026756;Unigene0031860	Unigene017955;Unigene002826	Unigene0026012;Unigene0036271	Unigene052416;Unigene054246;Unigene054247	Unigene0011991;Unigene0021184	Unigene023237;Unigene062465	Unigene043299;Unigene046660	Unigene019954;Unigene034014
group849	21 genes,9 taxas	3	2	4	2	2	2	2	2	2	Unigene007157;Unigene007158;Unigene017205	Unigene0018348;Unigene0019343	Unigene007261;Unigene007262;Unigene007263;Unigene014796	Unigene0038430;Unigene0039292	Unigene047022;Unigene054888	Unigene0003984;Unigene0032322	Unigene016086;Unigene016843	Unigene027955;Unigene031302	Unigene020492;Unigene022059
group850	11 genes,9 taxas	1	1	2	1	2	1	1	1	1	Unigene010230	Unigene0033830	Unigene008869;Unigene015441	Unigene0028888	Unigene057272;Unigene057273	Unigene0026119	Unigene031893	Unigene036922	Unigene020603
group851	17 genes,9 taxas	3	1	3	1	2	1	2	2	2	Unigene012686;Unigene012687;Unigene012688	Unigene0029632	Unigene006175;Unigene006176;Unigene012905	Unigene0041037	Unigene038601;Unigene050961	Unigene0017092	Unigene013573;Unigene031732	Unigene036074;Unigene036075	Unigene020820;Unigene020821
group852	18 genes,9 taxas	2	2	2	2	2	2	2	2	2	Unigene017153;Unigene017343	Unigene0032509;Unigene0033227	Unigene000174;Unigene016569	Unigene0032869;Unigene0040127	Unigene054090;Unigene057108	Unigene0021508;Unigene0023801	Unigene002485;Unigene028117	Unigene036521;Unigene041319	Unigene020895;Unigene025976
group853	14 genes,9 taxas	1	1	2	1	2	1	2	2	2	Unigene010222	Unigene0024347	Unigene005061;Unigene008845	Unigene0026180	Unigene053624;Unigene047693	Unigene0020005	Unigene009969;Unigene022324	Unigene019828;Unigene045259	Unigene021253;Unigene021256
group854	18 genes,9 taxas	2	2	2	2	2	2	2	2	2	Unigene007283;Unigene023940	Unigene0019356;Unigene0030311	Unigene017919;Unigene018307	Unigene0036326;Unigene0038924	Unigene057612;Unigene059937	Unigene0019921;Unigene0027922	Unigene022793;Unigene033633	Unigene039682;Unigene044742	Unigene021976;Unigene025125
group855	24 genes,9 taxas	3	3	2	2	3	2	3	3	3	Unigene000383;Unigene016532;Unigene026168	Unigene0016592;Unigene0016990;Unigene0025086	Unigene002128;Unigene016916	Unigene0016617;Unigene0024254	Unigene003075;Unigene030238;Unigene037030	Unigene0013047;Unigene0005214	Unigene001119;Unigene023850;Unigene026213	Unigene029962;Unigene034237;Unigene036380	Unigene022198;Unigene024774;Unigene031844
group856	19 genes,9 taxas	2	2	2	2	3	2	2	2	2	Unigene021681;Unigene026187	Unigene0024108;Unigene0029766	Unigene013358;Unigene024405	Unigene0032134;Unigene0033967	Unigene041734;Unigene052487;Unigene022975	Unigene0009827;Unigene0023301	Unigene020189;Unigene025401	Unigene027399;Unigene030516	Unigene022404;Unigene023888
group857	16 genes,9 taxas	2	1	3	2	2	2	1	1	2	Unigene003206;Unigene019906	Unigene0021450	Unigene000849;Unigene009615;Unigene009616	Unigene0019165;Unigene0032328	Unigene059949;Unigene059948	Unigene0018327;Unigene0018329	Unigene036425	Unigene030940	Unigene022664;Unigene007816
group858	10 genes,9 taxas	1	1	1	1	1	2	1	1	1	Unigene014818	Unigene0029682	Unigene019664	Unigene0035840	Unigene052996	Unigene0028334;Unigene0028335	Unigene030957	Unigene037377	Unigene022685
group859	19 genes,9 taxas	3	1	2	2	2	3	1	1	4	Unigene004376;Unigene026031;Unigene004377	Unigene0026212	Unigene007795;Unigene003949	Unigene0037206;Unigene0037205	Unigene066834;Unigene066833	Unigene0010701;Unigene0010700;Unigene0010699	Unigene029783	Unigene050140	Unigene022928;Unigene022929;Unigene022927;Unigene006000
group860	15 genes,9 taxas	2	2	1	2	1	2	1	2	2	Unigene010890;Unigene010891	Unigene0029127;Unigene0029128	Unigene017536	Unigene0037605;Unigene0037607	Unigene057093	Unigene0016970;Unigene0016971	Unigene026654	Unigene029474;Unigene033401	Unigene022980;Unigene022981
group861	12 genes,9 taxas	1	1	1	2	3	1	1	1	1	Unigene014158	Unigene0031473	Unigene020051	Unigene0035007;Unigene0035006	Unigene061139;Unigene061140;Unigene064173	Unigene0024495	Unigene029714	Unigene046629	Unigene023104
group862	16 genes,9 taxas	2	2	2	1	2	2	2	2	1	Unigene011030;Unigene011031	Unigene0024194;Unigene0024196	Unigene016843;Unigene016844	Unigene0029573	Unigene051722;Unigene051723	Unigene0015820;Unigene0015818	Unigene026756;Unigene030842	Unigene045495;Unigene045496	Unigene023362
group863	17 genes,9 taxas	3	1	2	1	2	2	1	3	2	Unigene006273;Unigene009588;Unigene009589	Unigene0028655	Unigene010390;Unigene014302	Unigene0035460	Unigene036402;Unigene043128	Unigene0024502;Unigene0024503	Unigene030863	Unigene030154;Unigene038384;Unigene038386	Unigene024264;Unigene024265
group864	20 genes,9 taxas	5	1	3	3	1	3	1	1	2	Unigene028371;Unigene017984;Unigene016556;Unigene003393;Unigene019919	Unigene0033914	Unigene004235;Unigene026658;Unigene028550	Unigene0040515;Unigene0040514;Unigene0040516	Unigene065761	Unigene0009808;Unigene0007020;Unigene0009809	Unigene024166	Unigene051280	Unigene024570;Unigene008723
group865	10 genes,9 taxas	1	1	1	1	2	1	1	1	1	Unigene006798	Unigene0025440	Unigene027995	Unigene0036510	Unigene037149;Unigene037150	Unigene0022298	Unigene028320	Unigene032580	Unigene024636
group866	10 genes,9 taxas	2	1	1	1	1	1	1	1	1	Unigene009099;Unigene009100	Unigene0029171	Unigene016090	Unigene0032214	Unigene049179	Unigene0023896	Unigene025563	Unigene050031	Unigene025070
group867	9 genes,9 taxas	1	1	1	1	1	1	1	1	1	Unigene015616	Unigene0029062	Unigene024894	Unigene0040041	Unigene061669	Unigene0029270	Unigene034896	Unigene045344	Unigene025508
group868	17 genes,9 taxas	2	2	2	2	2	2	2	1	2	Unigene012262;Unigene012263	Unigene0032865;Unigene0032867	Unigene017353;Unigene017355	Unigene0037777;Unigene0037778	Unigene057459;Unigene057458	Unigene0026340;Unigene0026343	Unigene036997;Unigene036998	Unigene040522	Unigene025579;Unigene025580
group869	9 genes,9 taxas	1	1	1	1	1	1	1	1	1	Unigene009815	Unigene0020839	Unigene016939	Unigene0034861	Unigene052955	Unigene0025450	Unigene025871	Unigene045596	Unigene025847
group870	20 genes,9 taxas	3	3	2	2	2	2	2	2	2	Unigene009369;Unigene015820;Unigene026182	Unigene0033361;Unigene0034257;Unigene0034259	Unigene008053;Unigene019376	Unigene0041102;Unigene0039162	Unigene065792;Unigene066512	Unigene0019889;Unigene0019890	Unigene026386;Unigene062349	Unigene046125;Unigene048346	Unigene025995;Unigene031803
group871	16 genes,9 taxas	2	1	2	2	2	1	4	1	1	Unigene027208;Unigene003327	Unigene0020282	Unigene023462;Unigene004195	Unigene0036499;Unigene0023434	Unigene055996;Unigene067746	Unigene0044304	Unigene019653;Unigene036421;Unigene019654;Unigene019655	Unigene043621	Unigene026069
group872	20 genes,9 taxas	2	2	2	2	3	2	3	2	2	Unigene002181;Unigene009804	Unigene0032637;Unigene0033232	Unigene019401;Unigene020208	Unigene0040386;Unigene0041197	Unigene065136;Unigene067791;Unigene067792	Unigene0020232;Unigene0027732	Unigene015084;Unigene026601;Unigene026600	Unigene042211;Unigene050706	Unigene026805;Unigene033583
group873	17 genes,9 taxas	3	1	3	1	2	1	2	2	2	Unigene011142;Unigene011143;Unigene014109	Unigene0031005	Unigene006047;Unigene011770;Unigene011772	Unigene0041028	Unigene035614;Unigene061866	Unigene0009396	Unigene032649;Unigene036723	Unigene040121;Unigene040122	Unigene026831;Unigene031776
group874	9 genes,9 taxas	1	1	1	1	1	1	1	1	1	Unigene016023	Unigene0031654	Unigene014594	Unigene0039423	Unigene063403	Unigene0026851	Unigene023508	Unigene046696	Unigene027067
group875	19 genes,9 taxas	2	2	2	2	2	2	2	3	2	Unigene012635;Unigene017238	Unigene0030940;Unigene0033655	Unigene007046;Unigene027594	Unigene0039625;Unigene0040013	Unigene052825;Unigene053107	Unigene0012658;Unigene0028980	Unigene028832;Unigene032353	Unigene050263;Unigene045540;Unigene050265	Unigene027298;Unigene032245
group876	9 genes,9 taxas	1	1	1	1	1	1	1	1	1	Unigene005374	Unigene0032392	Unigene018099	Unigene0037617	Unigene060592	Unigene0025648	Unigene033998	Unigene048449	Unigene027603
group877	17 genes,9 taxas	2	4	2	2	1	3	1	1	1	Unigene009302;Unigene018026	Unigene0035730;Unigene0007826;Unigene0007825;Unigene0035699	Unigene004366;Unigene007395	Unigene0029820;Unigene0020877	Unigene060825	Unigene0023980;Unigene0011401;Unigene0039344	Unigene034956	Unigene048392	Unigene027920
group878	11 genes,9 taxas	1	1	1	1	2	2	1	1	1	Unigene014794	Unigene0032135	Unigene010991	Unigene0036954	Unigene061609;Unigene061610	Unigene0022419;Unigene0022420	Unigene023029	Unigene047614	Unigene028198
group879	21 genes,9 taxas	3	2	2	2	3	2	2	2	3	Unigene012239;Unigene008902;Unigene025048	Unigene0028760;Unigene0020064	Unigene019486;Unigene028226	Unigene0038309;Unigene0015110	Unigene060824;Unigene045592;Unigene060823	Unigene0028417;Unigene0004794	Unigene034319;Unigene034317	Unigene021395;Unigene033455	Unigene028337;Unigene028338;Unigene028336
group880	14 genes,9 taxas	2	2	2	1	2	1	1	1	2	Unigene006386;Unigene014584	Unigene0031904;Unigene0031905	Unigene009269;Unigene016684	Unigene0041070	Unigene058247;Unigene058248	Unigene0026251	Unigene035518	Unigene045307	Unigene028374;Unigene028375
group881	21 genes,9 taxas	2	2	2	3	3	3	2	2	2	Unigene011504;Unigene011505	Unigene0025650;Unigene0031622	Unigene002362;Unigene017524	Unigene0033279;Unigene0033280;Unigene0040459	Unigene065881;Unigene067514;Unigene065882	Unigene0017130;Unigene0017131;Unigene0020957	Unigene027258;Unigene028590	Unigene041035;Unigene049237	Unigene028526;Unigene034801
group882	9 genes,9 taxas	1	1	1	1	1	1	1	1	1	Unigene001623	Unigene0031880	Unigene002695	Unigene0034152	Unigene052603	Unigene0023580	Unigene018363	Unigene034851	Unigene028663
group883	17 genes,9 taxas	2	2	2	1	2	2	2	2	2	Unigene008859;Unigene010502	Unigene0033100;Unigene0025600	Unigene016640;Unigene018090	Unigene0039429	Unigene063149;Unigene048490	Unigene0014057;Unigene0026321	Unigene025618;Unigene035350	Unigene033429;Unigene045808	Unigene028786;Unigene028862
group884	24 genes,9 taxas	5	3	3	3	2	5	1	1	1	Unigene009485;Unigene021648;Unigene025052;Unigene022565;Unigene021479	Unigene0028449;Unigene0028450;Unigene0028451	Unigene000955;Unigene010121;Unigene027317	Unigene0039142;Unigene0039143;Unigene0039144	Unigene066496;Unigene066497	Unigene0002574;Unigene0016248;Unigene0042058;Unigene0002575;Unigene0032600	Unigene028276	Unigene051262	Unigene028903
group885	16 genes,9 taxas	2	4	2	2	1	2	1	1	1	Unigene023826;Unigene026297	Unigene0006130;Unigene0006134;Unigene0019815;Unigene0006133	Unigene007516;Unigene024414	Unigene0027462;Unigene0053730	Unigene065628	Unigene0017030;Unigene0024273	Unigene020686	Unigene048406	Unigene029818
group886	15 genes,9 taxas	1	2	2	3	1	2	1	2	1	Unigene012090	Unigene0032714;Unigene0032715	Unigene013379;Unigene013380	Unigene0040207;Unigene0040206;Unigene0040208	Unigene064997	Unigene0021515;Unigene0021516	Unigene032195	Unigene047736;Unigene047735	Unigene030154
group887	21 genes,9 taxas	2	3	2	3	3	2	2	2	2	Unigene009342;Unigene009343	Unigene0018007;Unigene0030103;Unigene0007545	Unigene009356;Unigene009357	Unigene0037125;Unigene0018125;Unigene0026368	Unigene038464;Unigene045777;Unigene066107	Unigene0013345;Unigene0026929	Unigene025070;Unigene025072	Unigene041548;Unigene041549	Unigene030322;Unigene030323
group888	19 genes,9 taxas	2	2	2	2	3	2	2	2	2	Unigene010315;Unigene026617	Unigene0030187;Unigene0026970	Unigene025895;Unigene026498	Unigene0032392;Unigene0040660	Unigene050825;Unigene063912;Unigene063914	Unigene0012656;Unigene0015177	Unigene020329;Unigene026733	Unigene037435;Unigene039445	Unigene030629;Unigene033266
group889	13 genes,9 taxas	1	2	1	2	2	2	1	1	1	Unigene014032	Unigene0021105;Unigene0021103	Unigene010471	Unigene0036550;Unigene0036549	Unigene062451;Unigene066003	Unigene0017538;Unigene0017537	Unigene033486	Unigene046952	Unigene030982
group890	18 genes,9 taxas	2	2	2	2	2	2	2	2	2	Unigene010238;Unigene010239	Unigene0019112;Unigene0019111	Unigene017370;Unigene017369	Unigene0034134;Unigene0034135	Unigene059864;Unigene059865	Unigene0026163;Unigene0026164	Unigene030105;Unigene030106	Unigene044263;Unigene044264	Unigene031004;Unigene031005
group891	14 genes,9 taxas	2	1	1	1	2	1	2	2	2	Unigene013714;Unigene013715	Unigene0031887	Unigene018896	Unigene0041027	Unigene048323;Unigene048324	Unigene0024917	Unigene024926;Unigene024928	Unigene047259;Unigene047260	Unigene031094;Unigene031095
group892	20 genes,9 taxas	2	2	2	3	2	3	2	2	2	Unigene023814;Unigene026537	Unigene0031707;Unigene0031708	Unigene018483;Unigene018913	Unigene0026761;Unigene0035975;Unigene0026762	Unigene049636;Unigene054694	Unigene0009089;Unigene0023139;Unigene0023140	Unigene018475;Unigene032591	Unigene048255;Unigene048536	Unigene031309;Unigene031526
group893	14 genes,9 taxas	2	1	2	1	1	2	2	2	1	Unigene013064;Unigene013065	Unigene0032782	Unigene015860;Unigene015861	Unigene0040284	Unigene043820	Unigene0025686;Unigene0025687	Unigene031725;Unigene031726	Unigene049733;Unigene049734	Unigene033136
group894	9 genes,9 taxas	1	1	1	1	1	1	1	1	1	Unigene008348	Unigene0032370	Unigene019516	Unigene0039082	Unigene060478	Unigene0024262	Unigene029918	Unigene044676	Unigene034142
group895	19 genes,9 taxas	1	2	1	1	6	1	1	3	3	Unigene014961	Unigene0035340;Unigene0035337	Unigene020187	Unigene0041399	Unigene041070;Unigene044564;Unigene044567;Unigene046676;Unigene039043;Unigene044565	Unigene0029251	Unigene025891	Unigene035358;Unigene053375;Unigene053387	Unigene034435;Unigene034436;Unigene034240
group896	12 genes,9 taxas	1	1	2	1	1	2	1	1	2	Unigene012985	Unigene0028089	Unigene006208;Unigene006207	Unigene0039298	Unigene057610	Unigene0026726;Unigene0026727	Unigene028030	Unigene038793	Unigene034806;Unigene034807
group897	10 genes,9 taxas	1	1	1	1	2	1	1	1	1	Unigene015707	Unigene0035270	Unigene020310	Unigene0041302	Unigene065332;Unigene065333	Unigene0029747	Unigene039737	Unigene052360	Unigene035004
group898	23 genes,9 taxas	1	1	4	3	1	1	2	4	6	Unigene014431	Unigene0035483	Unigene020554;Unigene020553;Unigene020551;Unigene020552	Unigene0041292;Unigene0041293;Unigene0041294	Unigene068264	Unigene0030129	Unigene040013;Unigene040012	Unigene053249;Unigene053251;Unigene053244;Unigene053245	Unigene035331;Unigene035329;Unigene035717;Unigene035718;Unigene035330;Unigene035332
group899	8 genes,8 taxas	1	0	1	1	1	1	1	1	1	Unigene014033	-	Unigene019236	Unigene0031897	Unigene063239	Unigene0018170	Unigene032227	Unigene038857	Unigene031096
[truncated: 30,344 more rows]
