# Supplementary material for: Comparative transcriptomic analysis reveals genetic divergence and domestication genes in Diospyros
Source: BMC Plant Biol. 2019 May 30;19:227. doi: 10.1186/s12870-019-1839-2 (PMC6543618; doi:10.1186/s12870-019-1839-2)
Supplement: Supplementary file 9 — Table S5. Primer sequences and Nr-annotation for 31 PSGs. (XLSX 12 kb) [file 12870_2019_1839_MOESM9_ESM.xlsx]

## Sheet: Sheet1
Table S5. Primer sequences and Nr-annotation for 31 PSGs
Gene	Full-length / partial CDS	Unigene	Primer for qRT-PCR		Nr-annotation
			Primer F	Primer R
PE	Full-length	Unigene0027789	5' ATGTAGTTCTTGGTCTTGGG 3'	5' GAGATGTCGGCTTGTGTG 3'	PREDICTED: pectinesterase 31 [Vitis vinifera]
β-Gal	Full-length	Unigene0036675	5' AGCCTCAGATACAGCGTC 3'	5' GTCAACTTGTTTTCCCCT 3'	PREDICTED: beta-galactosidase isoform 1 [Vitis vinifera]
XGT	partial CDS	Unigene0029190	5' TGGAGTGAGAGAGCGATAGAAG 3'	5' CCGGAAAAACAAAGACAAGAAC 3'	PREDICTED: xyloglucan galactosyltransferase KATAMARI1 [Vitis vinifera]
XGT	Full-length	Unigene0031115	5' ATTTTCATCACTCAGTCGTC 3'	5' GCTATTTTTGTGCCCTTC 3'	PREDICTED: xyloglucan galactosyltransferase KATAMARI1-like [Vitis vinifera]
XTH	Full-length	Unigene0031138	5' GCCCCATCTGAGAAGGAA 3'	5' GATTGGACTAAAGCACCC 3'	xyloglucan endotransglucosylase/hydrolase [Diospyros kaki]
XTH	Full-length	Unigene0031226	5' TGCTGACAAACAAAACCAC 3'	5' CCCCAAAAGAGACCATTC 3'	xyloglucan endotransglucosylase/hydrolase 12 [Actinidia eriantha]
XTH	Full-length	Unigene0031140	5' CTCTGAGAATGGCGATGG 3'	5' TGAAGTGGCCGAATAAGTAA 3'	xyloglucan endotransglucosylase/hydrolase [Diospyros kaki]
XTH	Full-length	Unigene0022492	5' TCCATTCCTGCCCTTGAC 3'	5' CCGTTTCCCCATTCTGAC 3'	xyloglucan endotransglucosylase/hydrolase 1 [Actinidia eriantha]
XTH	Full-length	Unigene0031139	5' TTGAGCGGCAAAGATACG 3'	5' GGTGGGGGAAAAAAGAAGT 3'	xyloglucan endotransglucosylase/hydrolase 4 [Actinidia deliciosa]
PL	Full-length	Unigene0035918	5' CGTGACGAAAACGGTAGC 3'	5' ACAATGTGAAGGGGATGAAC 3'	Pectin lyase-like superfamily protein isoform 1 [Theobroma cacao]
GT	Full-length	Unigene0023494	5' ACGCTGGTAGGTTCATCC 3'	5' GGTCTTCTTCCATTTCTTGT 3'	secondary cell wall-related glycosyltransferase family 43 [Populus tremula x Populus tremuloides]
ADH	Full-length	Unigene0037885	5' CACTGGGAAGGACAAGGA 3'	5' TAACGGCGGGAAAATACA 3'	Aldehyde dehydrogenase 2B4 isoform 2 [Theobroma cacao]
PDC	Full-length	Unigene0032330	5' GACTGCTCGTTATGGAAGGC 3'	5' CGTAAGAATGGCGGATGG 3'	pyruvate decarboxylase 3, partial [Diospyros kaki]
PK	Full-length	Unigene0038903	5' TCTGCCTTCACCTTTGTA 3'	5' CTATTTGTAGTGCTGCCC 3'	Pyruvate kinase family protein isoform 1 [Theobroma cacao]
ERF	Full-length	Unigene0021478	5' CGGTTCCCCTTGTTGGTCT 3'	5' TCTCGCTGATGTTCGCAT 3'	PREDICTED: ethylene-responsive transcription factor CRF4 [Vitis vinifera]
ERF	Full-length	Unigene0029490	5' TGTCGTCCATCTCGCTCA 3'	5' CCCCCGTGTCTACTCTCTCA 3'	PREDICTED: ethylene-responsive transcription factor CRF4 [Vitis vinifera]
ERF	Full-length	Unigene0024633	5' AACTCCCAACCAAACCCT 3'	5' ATCAGTAGCCGCTGTCCTC 3'	PREDICTED: AP2-like ethylene-responsive transcription factor At1g16060 [Vitis vinifera]
ERF	Full-length	Unigene0033066	5' GACAGAGACGTGAAGGGCA 3'	5' CCAGAAATCCGAAAAAAGAG 3'	PREDICTED: ethylene-responsive transcription factor ERF118 [Vitis vinifera]
ERF	Full-length	Unigene0029047	5' CACTTCCTTCTACGAACTCC 3'	5' ATCCCTACGCCACTGACT 3'	PREDICTED: ethylene-responsive transcription factor ERF118 [Vitis vinifera]
NAC	partial CDS	Unigene0027069	5' CATTGTCTGGGCTGCGTT 3'	5' CAGTTTTTGTGGGTGGGG 3'	PREDICTED: NAC domain-containing protein 8 [Vitis vinifera]
NAC	Full-length	Unigene0024583	5' TGAAAACACGGCAGACCA 3'	5' CGATGACAGCAACCAAGAC 3'	PREDICTED: NAC domain-containing protein 43-like [Vitis vinifera]
NAC	partial CDS	Unigene0039221	5' GGAATCACCCATCAAGACA 3'	5' CACTACCAGCCCAAAACG 3'	NAC transcription factor [Camellia sinensis]
NAC	Full-length	Unigene0018681	5' GTTCCATAAATCGTCCATCA 3'	5' CCAACAAAACGTACCAAAG 3'	NAC transcription factor 095 [Jatropha curcas]
NAC	Full-length	Unigene0013809	5' CTCCCCAAAACTGCCAAG 3'	5' CGTAAGGTGAAGAGTCCATCA 3'	NAC domain protein, IPR003441 [Theobroma cacao]
NAC	partial CDS	Unigene0020661	5' GCATCATCCATCTCCGTG 3'	5' GGTTTTCTGTCGTCTGTTCTC 3'	PREDICTED: NAC domain-containing protein 29 isoform 1 [Vitis vinifera]
NAC	Full-length	Unigene0024557	5' GGAAACCAATGATGTCAAAG 3'	5' AAAGCCGAAGCCACTACTA 3'	NAC domain protein NAC6 [Glycine max]
NAC	partial CDS	Unigene0045523	5' CATCTTCCACTCGGTTTTCC 3'	5' GCCCGGTTTTGTGTATTCTT 3'	PREDICTED: NAC domain-containing protein 90 [Vitis vinifera]
NAC	Full-length	Unigene0017117	5' CCCAAGGGCGAGAAAACA 3'	5' ATCAGAGGTGGCAGCGAAG 3'	PREDICTED: NAC domain-containing protein 100-like [Vitis vinifera]
LAR	Full-length	Unigene0034154	5' CACCAAGAAGGAGCCAAG 3'	5' CATAAACCATCAAGCACACA 3'	leucoanthocyanidin reductase [Vaccinium ashei]
MATE	Full-length	Unigene0023564	5' TGTTTCCAGTGCCCCACT 3'	5' TGTTTCTTACTATCTCATCCCG 3'	PREDICTED: MATE efflux family protein ALF5 [Vitis vinifera]
MATE	partial CDS	Unigene0032232	5' CAGCAACCCCAGATAAGA 3'	5' GCCGAAGAAACTACCAAA 3'	MATE efflux family protein [Theobroma cacao]
