# Supplementary material for: Comparative transcriptomic analysis reveals genetic divergence and domestication genes in Diospyros
Source: BMC Plant Biol. 2019 May 30;19:227. doi: 10.1186/s12870-019-1839-2 (PMC6543618; doi:10.1186/s12870-019-1839-2)
Supplement: Supplementary file 10 — Table S6. Summary of the EST-SSRs identified from the orthogroups in the nine Diospyros samples. (XLSX 10 kb) [file 12870_2019_1839_MOESM10_ESM.xlsx]

## Sheet: Sheet1
Table S6 Summary of EST-SSRs identified from the unigenes in nine Diospyros samples respectively
	DC	DD	DJ	DG	DK	DKV	DL	DO	DV	Total
Total number of sequences examined:	15150	7625	12525	12620	7668	14768	7259	14769	14643	107027
Total size of examined sequences (bp):	19116773	11155807	11066825	11322987	11548618	19637963	10014700	15393265	15933740	125190678
Total number of identified SSRs:	5274	9420	3342	3482	9601	4829	8920	4242	4277	53387
Number of SSR containing sequences:	3968	7625	2551	2637	7668	3519	7259	3176	3183	41586
Number of sequences containing more than 1 SSR:	985	1442	617	641	1517	954	1350	782	807	9095
Number of SSRs present in compound formation:	606	617	388	410	627	631	548	526	513	4866
