# Supplementary material for: Comparative transcriptomic analysis reveals genetic divergence and domestication genes in Diospyros
Source: BMC Plant Biol. 2019 May 30;19:227. doi: 10.1186/s12870-019-1839-2 (PMC6543618; doi:10.1186/s12870-019-1839-2)
Supplement: Supplementary file 11 — Table S7. Characteristics of the 120 conserved microsatellites primers based on orthologs in the DK species. (XLSX 21 kb) [file 12870_2019_1839_MOESM11_ESM.xlsx]

## Sheet: Sheet1
Table S7 Characteristics of 120 conserved microsatellites primers based on orthologs in DK species
ID	SSR Nos.	SSR nr.	SSR type	SSR	size	start	end	FORWARD PRIMER1 (5'-3')	Tm	size	REVERSE PRIMER1 (5'-3')	Tm	size	PRODUCT1 size (bp)
Unigene0015768	DKSSR1	1	p3	(GTC)6	18	234	251	GACGACTCCGACTTCGACTC	59.905	20	CCGTTTACCCGCTCCGAATA	59.897	20	20
Unigene0015946	DKSSR2	1	p3	(CAG)7	21	37	57	AGGTAGTTTTTAAATCTTGTCTTGAGA	57.153	27	TCGGTTCCAGTTTCAGAGCC	59.965	20	20
Unigene0016179	DKSSR3	1	p3	(CCG)6	18	226	243	AGCAGGTGGTTCAGATGCTC	60.036	20	CCGGACTGAGAACCAACGAA	59.967	20	20
Unigene0016729	DKSSR4	1	p3	(GAC)6	18	346	363	AAGCTCAAGCCCAACTCTCG	60.321	20	CGTGGGCGTATTCGTAGTCA	59.901	20	20
Unigene0018621	DKSSR5	1	p3	(ACC)6	18	434	451	CCGCCAGGAAACAGGTAGAG	60.108	20	TAAAGCCTCCGCCTTTTCGT	59.964	20	20
Unigene013677	DKSSR6	1	p2	(GA)18	36	86	121	ACGTGGGATTCGAACTGCAA	60.25	20	CCTCCTGTCAAAGCACTCGT	59.966	20	20
Unigene0020767	DKSSR7	1	c	(AAC)6(ACC)5	33	758	790	AACAGCAGCCATCTCAGCAT	60.034	20	TCTCCAGTACCATGATCAGTAGC	59.108	23	23
Unigene0023116	DKSSR8	1	p3	(GCA)6	18	62	79	TCTGTACCACAACCACCACA	58.795	20	GGGAGAGATGGCTTCGGATG	59.965	20	20
Unigene0024529	DKSSR9	1	p3	(AAC)7	21	628	648	AGAAGAGCACAACCGAGCAA	59.893	20	TTGCCAGCAAGCCTCAAATC	59.395	20	20
Unigene0023785	DKSSR10	1	p3	(TCT)6	18	29	46	CGCCCCCTGTATTTCCATCA	59.817	20	TCGTAGCCTTTTCCGTGCTT	59.966	20	20
Unigene0025111	DKSSR11	1	p3	(CAC)6	18	121	138	TCTGCTAGGGTTGCCTCTCT	59.958	20	GACAACAGGTTGAGGAGGGG	59.963	20	20
Unigene0025490	DKSSR12	1	p3	(CTT)6	18	179	196	AAAGCCCTTGTTGCCATGTC	59.319	20	ACCTCTTGGAAACCTGAGCG	59.965	20	20
Unigene0025560	DKSSR13	1	p3	(AGA)6	18	1229	1246	AGCAGTTCACCGAGTCCTTG	59.966	20	GGCTGCCATAGAACACCCTC	60.465	20	20
Unigene0026814	DKSSR14	1	p6	(GCCGGA)4	24	724	747	GTCACGGCGATCTCTAGACG	60.042	20	TCAGCATCTCCGACCGTAGA	60.107	20	20
Unigene0027706	DKSSR15	1	p3	(CTC)6	18	37	54	GGCCTTTAATTGGACCTCTTTCC	59.552	23	GCAACAAAACCCACAGGCAA	60.108	20	20
Unigene0028293	DKSSR16	1	p6	(GGAGAT)5	30	294	323	GGGGTTTCTTCACAGTCCCA	59.523	20	AGATTGTGATCCCAGCAGCC	60.107	20	20
Unigene0028498	DKSSR17	1	p3	(ACC)7	21	26	46	CCTCATCATCCGCTTTTTCACC	59.902	22	GGAAGAAGAAGGCCTCGCAT	60.107	20	20
Unigene0029382	DKSSR18	1	p5	(GAGAG)4	20	97	116	GGTTGTGGGGTGGTGGTAAA	60.106	20	CCTCTCTTCTCTGCTGTGCC	60.108	20	20
Unigene0030945	DKSSR19	1	p3	(TTC)6	18	192	209	CACCCGACACCAACAACAAC	59.9	20	TGACAGAGCGCTTGATGAGG	60.108	20	20
Unigene0031416	DKSSR20	1	p3	(TCA)6	18	61	78	AAGGCTCAGAAACCGCAGAA	59.891	20	ATTGACACATCGGCCACCAT	60.034	20	20
Unigene0031691	DKSSR21	1	p3	(TTC)6	18	690	707	CGCACAATAAAGGCCACTGG	59.829	20	CCTTGGCTTTCCATGCAACC	60.037	20	20
Unigene0032244	DKSSR22	1	p3	(GTC)6	18	666	683	TTCATCGCTAGCGTCGTCTC	59.972	20	GCTGGTGCTCATTTTCAGGC	60.109	20	20
Unigene0032961	DKSSR23	1	p3	(CTT)6	18	101	118	CGATGGCCGGTTTACAGAGT	60.108	20	CAACGATCTCGCGCTTCTTG	59.976	20	20
Unigene0033106	DKSSR24	1	p3	(CGC)6	18	123	140	TCGTTCTCCACCCTGCAATC	60.036	20	TAGTGGAGGAGGGCATCGAA	60.033	20	20
Unigene0033217	DKSSR25	2	p3	(CCA)6	18	668	685	TGAAGAGATGCTGCGAGACG	60.179	20	GAAAGGGTAGAACCTGGGCC	60.034	20	20
Unigene0035557	DKSSR26	1	p3	(ACT)7	21	562	582	GAGCCCAAGAAGAGGAGCAG	60.108	20	ACCTCGTGACCATTTGACCC	59.964	20	20
Unigene0035984	DKSSR27	1	p3	(AGC)6	18	26	43	GCGGCGGTGATGATGTTGA	61.106	19	TGACAGTGCGAGTCTGGAAC	59.968	20	20
Unigene0036031	DKSSR28	1	p3	(CGC)6	18	581	598	AGTTGAAGCAGACGGAGGTG	59.966	20	ATGGGTTGATGGGCATGGG	60.075	19	19
Unigene0036043	DKSSR29	1	p3	(GCT)6	18	41	58	CACCACCACTGCCACCCC	62.975	18	TGGTAATGGTGGTGGTGGTG	59.889	20	20
Unigene0037332	DKSSR30	1	p3	(CCT)6	18	38	55	CATAGCCTTCCGCAGCTCTC	60.6	20	AGAAGTGGAGGCGGAGAGAA	60.252	20	20
Unigene0037412	DKSSR31	1	p3	(GGT)6	18	544	561	AAAAGGAAGGTGAAGGGGGC	60.179	20	AGCCGGGATTCATCATTGCT	59.816	20	20
Unigene0037634	DKSSR32	1	p3	(GCA)6	18	1848	1865	CATCCCTGCTCTGCCTTTCA	60.035	20	GAGAAACTGAACGGCCCAGA	59.965	20	20
Unigene0037770	DKSSR33	2	p3	(TTC)6	18	216	233	TTCTCCTTCCCCTTCCTCGT	59.883	20	TGGAGGATCTGAGATGGGCA	60.031	20	20
Unigene0038419	DKSSR34	1	p3	(ATG)6	18	1355	1372	GGCTATCCGTAAGTCAGGGC	59.966	20	CCCTTGCCCTGTTCCCTTTT	60.472	20	20
Unigene0039340	DKSSR35	1	p3	(GCC)6	18	100	117	TCGGAGAAGGCTCAAAACCC	59.964	20	CCTCTACCGCCTCCGAATTC	59.968	20	20
Unigene0040027	DKSSR36	1	p3	(CCT)6	18	352	369	AACGAATGGCAGCCCTACAA	59.962	20	GGGCAAGCTCTTCAAGTCCT	59.963	20	20
Unigene013345	DKSSR37	1	c	(CGA)5t(GAC)5	31	132	162	GGAAGACCTTGGAGACGGTG	60.037	20	TGCCTGGTCACTCTCTAGCT	59.96	20	20
Unigene013519	DKSSR38	1	p6	(AACCCT)4	24	43	66	CCCCTGAAATCTTTTCAGTTCCC	59.488	23	TGGCCTCTTCTGTGAAGCTG	59.964	20	20
Unigene0024917	DKSSR39	1	p3	(GCC)6	18	106	123	GCTGTTGTCGGTTTTCCACC	59.97	20	TGCCTTTCAGTTCACGAGCT	59.893	20	20
Unigene013693	DKSSR40	1	p2	(GA)9	18	33	50	TCCCAATTTCATTCGAGGACTC	58.126	22	CGAAGGCCGTATTTGCGAAG	59.974	20	20
Unigene013948	DKSSR41	1	p2	(CT)10	20	46	65	TCTATAACCCCTTCCCCGCT	59.733	20	TCCAAGTTGCGGATTTCGGA	59.964	20	20
Unigene014057	DKSSR42	1	c	(TA)7(GA)8	30	45	74	CCGGGAAGCAGAGAAAGCT	59.702	19	CCGACGAACACCTTGGTGTA	59.968	20	20
Unigene014235	DKSSR43	2	p3	(AGC)6	18	613	630	GAAGCCAAAGCAGCGGAAAA	59.968	20	AGGCCTTGGTGTTGTTGGAA	60.033	20	20
Unigene014663	DKSSR44	1	c	(CT)7(TC)11	36	28	63	TCCAATACTACGGGAAGCGC	59.896	20	GGCTTCAACCCGAGGAAGAA	59.964	20	20
Unigene014687	DKSSR45	1	p2	(CT)17	34	85	118	TGTCTCCGTGAAGAGCATCG	59.829	20	TGGATCCTGAGGCCTCTGAA	59.957	20	20
Unigene014722	DKSSR46	1	p2	(GA)8	16	105	120	CCAATCCCCTGCTCACGATT	60.107	20	GCTGGCTTGGTCTACGCATA	60.179	20	20
Unigene014819	DKSSR47	1	p6	(GACTCC)4	24	304	327	AATCCACTGGTCGAAACCCC	59.962	20	ATTGTTGAAGAGCCCCTCGG	60.035	20	20
Unigene014878	DKSSR48	1	p2	(TC)10	20	33	52	TGTTCTATTTCGTCCCGATCCC	59.898	22	TGGGTACGTGAGAGAGGGAG	60.034	20	20
Unigene015063	DKSSR49	1	p3	(ACC)7	21	32	52	TGTCCTCCTCATCATCCGCT	60.398	20	GTGGCCAAGATGGAGCTGAT	60.107	20	20
Unigene015169	DKSSR50	1	c	(GA)7c(AG)7	29	77	105	TTCCTTGCGACTCCACGATC	60.109	20	CTGGCGTCTCCATATCCACC	59.966	20	20
Unigene015188	DKSSR51	1	p3	(CAG)6	18	75	92	CTCACAGCAGCGAAGTCAGA	60.039	20	CTCTTCCGGGTTCGCTTCTT	60.037	20	20
Unigene015351	DKSSR52	1	p3	(GAA)11	33	835	867	GCTGAATTCGAGTTTCCGCC	59.903	20	CGCCGGTTCCTCTTCTTCTT	60.037	20	20
Unigene015569	DKSSR53	1	p3	(GAG)7	21	76	96	TCAGGTGAAGCACTTCCACC	59.891	20	TGGTGGAAGATGCGCAGAAT	60.035	20	20
Unigene015661	DKSSR54	2	p3	(CCA)6	18	150	167	TCTCTCTCTCTTTGGGCGGA	59.96	20	TTGCTTTCTGGGCAGGGAAA	60.106	20	20
Unigene015903	DKSSR55	1	p3	(TTC)6	18	696	713	AGTGAGGTAGCTGCTGGAGA	59.96	20	CCTTGGCTTTCCATGCAACC	60.037	20	20
Unigene015916	DKSSR56	1	p2	(TC)15	30	27	56	TCGGGTTGTTTTCTTCTCTGT	57.446	21	CCAGCATTTCCGCCATAACG	59.971	20	20
Unigene016167	DKSSR57	1	p2	(TC)9	18	86	103	CCCAAACGGCTGATTTTGCA	59.967	20	CGCATTCTGGGTTGTTGGTG	60.039	20	20
Unigene016298	DKSSR58	1	p3	(TCT)7	21	50	70	GATTCAGTTCAATGGCCGCC	59.899	20	GGCCCTTTTTGTTGTGCGAT	59.967	20	20
Unigene016300	DKSSR59	1	p3	(GAT)6	18	604	621	TGGGTTTTCTGTCGCCTGTT	60.107	20	AGCTGGAACCGCAAGATGAA	59.963	20	20
Unigene016349	DKSSR60	1	p3	(AAT)7	21	49	69	GGCGACGATGAAGAAGTGGA	60.109	20	CTCTCTCCAATCCTCCGCAC	59.896	20	20
Unigene016401	DKSSR61	1	c	(GTC)6(CTC)6	36	621	656	ACAAGAGAAAGTCGCCGGAG	60.038	20	CTCGTTGGAGAATCTGGCGA	59.827	20	20
Unigene016484	DKSSR62	1	c	(CT)10cctccccttctacgtat(AC)6	49	93	141	GTCTCACCCATTCTCCACCC	59.747	20	GAGCAGAAGAAGGACGCCAT	60.108	20	20
Unigene016723	DKSSR63	2	c	(CAA)5aacccaactccaggctcgttgctcgagccctctcctctctcctggaccctcttg(CTT)5	84	155	238	ACCACCGAATTGGCACATCT	59.962	20	GCGCTTGATGAGAGACCAGA	59.826	20	20
Unigene016829	DKSSR64	1	p3	(GCA)6	18	843	860	ATGCCAGTCCAGCCAGTTAC	60.035	20	CAACAACTCCGCACTGAACG	60.042	20	20
Unigene016972	DKSSR65	1	p2	(AG)8	16	32	47	TCGTTTATCGATTGAAGAGGAGA	57.17	23	GTTGGCCGTTCAAGAGCTTG	60.04	20	20
Unigene017063	DKSSR66	1	p3	(GCC)6	18	253	270	TCGGAGAAGGCTCAAAACCC	59.964	20	CCTCTACCGCCTCCGAATTC	59.968	20	20
Unigene017150	DKSSR67	1	p2	(TC)8	16	41	56	ATCGATCAAGCCTCCCCTCG	61.468	20	TCCGACGAGGTTCAGAGACT	59.964	20	20
Unigene017440	DKSSR68	1	p3	(GAA)6	18	142	159	CTACGCCAAGTGGTTCTGGT	59.965	20	GCTGAAGTCCTTCGGGTTGA	59.965	20	20
Unigene017440	DKSSR69	2	p3	(TCT)6	18	607	624	CGTCAGAGTTCCCCAGATCG	59.899	20	TCACCAGAATCCCATCTGCC	59.452	20	20
Unigene017516	DKSSR70	2	p6	(AACCCT)4	24	610	633	GATCCGCCGCTGTATTCTCA	59.968	20	CTATTCCAGCGGACGATCCC	60.038	20	20
Unigene017574	DKSSR71	1	p3	(GCC)6	18	127	144	CTCATGGATCCCGACAGCTC	59.967	20	CCTTTGTGTGCCGGTCTTTG	59.969	20	20
Unigene017795	DKSSR72	1	p3	(TGA)7	21	369	389	TACTGGAAGGGGCAAGGAGA	59.882	20	GGGCATCTGTGTCATCGTCA	60.108	20	20
Unigene017968	DKSSR73	1	p2	(TC)8	16	38	53	GGTGCCAATTTGAGCAGGTC	59.755	20	GCCTTGGCTCTTCCGTTACT	60.036	20	20
Unigene018073	DKSSR74	1	p3	(GGA)6	18	40	57	GCCTGTAGTTCGAGCCTCTG	60.179	20	ACTTTTCTCCTTCGAGGCCG	60.037	20	20
Unigene018115	DKSSR75	1	p3	(CTT)6	18	53	70	GCTTTGCTTCTGCGACTTCC	60.11	20	AACTTGAAGGCCGATCTGGG	60.035	20	20
Unigene018193	DKSSR76	1	p3	(CAC)6	18	1022	1039	AGATTCCTTCAGGGCTGTGC	60.035	20	GAACCCAACCCTCATCATCCA	59.715	21	21
Unigene018394	DKSSR77	1	p3	(GAA)10	30	79	108	AAAATCAGCAAACCGGCCAC	59.967	20	CTCCTGAGCATGAAGTCCGG	60.179	20	20
Unigene018449	DKSSR78	1	p3	(TTC)6	18	192	209	CATCCAAACGTTGCCAGCTC	60.11	20	AACTCCTGAGCACTCTCGGA	60.251	20	20
Unigene018452	DKSSR79	1	p4	(CACG)4	16	52	67	TCGATCATCCCTCGCTCTCT	59.89	20	CTGGACGTCGGCTATTCCTC	59.969	20	20
Unigene018545	DKSSR80	1	p3	(GAG)6	18	727	744	AGAGGGGTGAGTGGATCGAA	59.959	20	CTCCCAAATCCCCCTCATCG	59.891	20	20
Unigene018582	DKSSR81	1	c	(GTG)5ccgtggtggagagc(GA)7gc(GA)8	61	31	91	AGATCTGTTTCAATTTTGAGAGCA	57.111	24	TCGTAGAGCGCGTTTAGTCC	59.902	20	20
Unigene018844	DKSSR82	1	p3	(TCT)6	18	247	264	CTCTCTCTCCACCTGCTCCT	60.033	20	GGGCCAAGATTCAAGAGCCT	60.034	20	20
Unigene018992	DKSSR83	1	p3	(CCG)9	27	347	373	CTATAAAATGCGCCGCCTGC	60.386	20	TTAGGGCCAGAAGCATGTGG	60.034	20	20
Unigene019033	DKSSR84	1	c	(AC)6(TC)10	32	55	86	GCAAGGGAGTCCGACCATTT	60.323	20	TGGTGGGAAGTAAGTGCGAC	59.966	20	20
Unigene019194	DKSSR85	1	p3	(TTC)8	24	180	203	CGAAAATGCGCAGTGGTCAA	60.041	20	TGCAAGTCACCAACAAAGCG	59.9	20	20
Unigene019208	DKSSR86	2	p3	(TCC)6	18	336	353	GTCGCCATCGAGTGCATTTC	59.973	20	TACCGAGTCGTACACCAGGA	59.675	20	20
Unigene019317	DKSSR87	2	p3	(CAA)7	21	1276	1296	AACAGCAGCCATCTCAGCAT	60.034	20	TCACTGAGAGCTAGTTGGATCT	58.025	22	22
Unigene019490	DKSSR88	1	p3	(GAC)6	18	190	207	TGAAGGTGACGAATTGGGGG	59.962	20	TTGCCGCCTCTCGTCATATC	59.968	20	20
Unigene019499	DKSSR89	1	p3	(AAG)7	21	184	204	ACCGCCAATCCAAATCCCAT	60.032	20	CCATGGAACGACAGGCTTCT	60.036	20	20
Unigene019859	DKSSR90	1	p3	(CTG)6	18	230	247	ACCAGAGCTTGTCGAGTTGG	59.966	20	GAGTGAAGTGACCCGACTGG	60.038	20	20
Unigene020055	DKSSR91	1	c	(TA)7cacagagagacagagaagacgcgaaatggatt(CTC)6	64	85	148	TCTCGGGAGGAGAGAGAAGA	58.414	20	GTTTTGGAGAGCCTCGACCA	59.965	20	20
Unigene020063	DKSSR92	1	p3	(ACT)6	18	391	408	AACCCAAAGCCCATTCGGAT	59.959	20	GGCTCTCGAGATCTGAACCG	59.97	20	20
Unigene020202	DKSSR93	1	p3	(AGC)6	18	38	55	GACAAGCAACAGCAGCAACA	59.899	20	TCTCCATTTGCTCGTCCGTC	60.109	20	20
Unigene020344	DKSSR94	1	p2	(TC)8	16	38	53	CCCAAGCAAGGCAAAGCAAA	60.179	20	TGTAATTGAACGGGGAGGGC	60.035	20	20
Unigene020394	DKSSR95	1	c	(GAA)5gac(GAA)7	39	1096	1134	GAAAGGACCGCTGAGTGGAA	59.965	20	TCCTTTGCTCCACGTCTGTT	59.532	20	20
Unigene020560	DKSSR96	1	c	(ACC)5cccaacgccacagcgcaatcagtggcagcggcaatgcagaagccgtactcatcatactgccgt(CTC)5	93	31	123	AAGACGTTTTCTCCGACCGT	59.613	20	TGTAGAGGTGGATGGGGGAG	60.031	20	20
Unigene020598	DKSSR97	1	p3	(CGG)7	21	732	752	TGCGAAACACTGACGGATGA	59.967	20	AACGGGCTCTTGGATGTGTT	59.89	20	20
Unigene020741	DKSSR98	1	p2	(TC)8	16	51	66	ATCCTCTGCCTCTCCTCTGC	60.76	20	CGGTGGGTGGGTATATGAGC	59.965	20	20
Unigene020863	DKSSR99	1	p2	(AG)8	16	120	135	GCTTGCTTTCTCTCTCCGACT	60.067	21	CCGAACAAGTCTTGCTGCAC	60.041	20	20
Unigene020970	DKSSR100	1	p3	(GGC)6	18	297	314	GCTCGACGAGGACACCTATG	59.97	20	CGTAAAGAGGTGGAGCCAGG	60.108	20	20
Unigene021040	DKSSR101	1	c	(CT)9c(CT)8	35	39	73	TCGTCTCCTCTCCCACTTCT	59.301	20	CAGCTCTACCCTCGGCAAAA	60.036	20	20
Unigene021589	DKSSR102	1	p3	(TGC)6	18	44	61	AATTTCAGCCGTCGGACCAT	60.035	20	GGAGTACGCGTAGTCCGAAG	59.973	20	20
Unigene021630	DKSSR103	2	p6	(TCTCCA)4	24	880	903	CCCCTAAGAAAGCACCAGCA	59.962	20	ATGCTGAATCGTCGAGTGCT	59.826	20	20
Unigene022077	DKSSR104	1	p3	(AGC)7	21	1607	1627	CAGAGGAGGAACTGGCGAAG	60.108	20	GGGAGGAAATCTCTCGGCAG	59.894	20	20
Unigene022617	DKSSR105	1	p2	(GA)9	18	23	40	CTTACAGAGGGAGAGGGAGG	57.919	20	TTGGAACAGTGAGACAGCCC	59.891	20	20
Unigene023165	DKSSR106	1	c	(CT)6caactcgtccag(CTT)6	42	47	88	GGCTGTTCTTCCCTGCCTTA	59.672	20	TTGGAGAAGGGGATCGGGAT	60.03	20	20
Unigene023356	DKSSR107	1	p2	(AG)8	16	150	165	TTGCCGCTTTGTGATTGCAA	59.896	20	CGAAGACGGAGAGGGTGATG	59.899	20	20
Unigene024029	DKSSR108	1	p2	(TC)8	16	86	101	TCGCTCTCTCTCGGTATGCT	60.179	20	GGAGGCTCGACTTCATCTCG	59.97	20	20
Unigene024054	DKSSR109	1	p2	(GA)20	40	45	84	TCCAAAATCCCTGCAACGGT	60.179	20	GAAGAACTTGGGGCGAGTGA	59.965	20	20
Unigene024907	DKSSR110	1	p4	(CGAA)4	16	79	94	AGGGGCATCTCTCTCCAACT	59.956	20	CCAGTAGGGGAAGGAGTCGA	60.033	20	20
Unigene025565	DKSSR111	1	p3	(AGC)6	18	102	119	ACTCAAGGCTGTTGTCGGTT	59.82	20	TCATCGATGCGGGATTCGAG	60.039	20	20
Unigene025598	DKSSR112	1	p3	(GAA)6	18	1458	1475	AGAAGGCAACCACTGAGACG	59.966	20	CCATCCTCTGCAGCCTCATC	60.25	20	20
Unigene025796	DKSSR113	1	p3	(AGC)9	27	686	712	CACAACCTTCAATGCCTGCC	60.038	20	GGAATCTGGGTTGGCGGTAA	60.035	20	20
Unigene025887	DKSSR114	1	p6	(TTCCCC)4	24	168	191	GCAACAGCAATCCAGCCTTC	60.109	20	AAGAGGAGGGGGAGGAAGAC	59.957	20	20
Unigene025909	DKSSR115	2	p3	(AAG)6	18	1519	1536	GTAGCCCTGCACCAGATGTT	60.035	20	ACCCAGCTCCATCCTTCTCT	59.956	20	20
Unigene025909	DKSSR116	3	p3	(AAG)6	18	1660	1677	AGAGAAGGATGGAGCTGGGT	59.956	20	CCCTTTCCAAGTCTTTGTCCG	59.12	21	21
Unigene025972	DKSSR117	1	p6	(CATTCT)4	24	102	125	GCAGCCCATTTCCTCAACAG	59.471	20	GAAGCGGGAAAGCAAGTTGG	60.039	20	20
Unigene026102	DKSSR118	1	p2	(TC)15	30	36	65	GCAAGCGCAATCAATCCTCG	60.591	20	TCCTCGAGTTTCTGAACGGC	60.039	20	20
Unigene026133	DKSSR119	1	c	(AG)10aa(AG)10	42	49	90	CCAAGGGGACTGAGCAAACT	59.889	20	AATAGCCTGTCCACTGCCAC	60.035	20	20
Unigene026473	DKSSR120	1	p3	(AGG)7	21	446	466	TCACTTCAAGCGCATGGACT	59.965	20	TAAGTCTTCGTCCCATGCGG	59.825	20	20
